# Supplementary material for: Interkingdom Gut Microbiome and Resistome of the Cockroach Blattella germanica
Source: mSystems. 2021 May 11;6(3):e01213-20. doi: 10.1128/mSystems.01213-20 (PMC8125077; doi:10.1128/mSystems.01213-20)
Supplement: TABLE S1 [file mSystems.01213-20-st001.xlsx]

## Sheet: core bacteria
Phylum	Family	Genus	mean nymphs core	present in control network	mean adult core	present in control network
				nymphs		adults
Actinobacteria	Eggerthellaceae	Raoultibacter	0.18	+	0.12	+
Bacteroidetes	Bacteroidaceae	Bacteroidaceae__uc	0.20	+	0.13	+
Bacteroidetes	Bacteroidaceae	Bacteroides	20.53	+	14.47	+
Bacteroidetes	Bacteroidaceae	Mediterranea	0.18	+	0.13	+
Bacteroidetes	Bacteroidales__uc	Bacteroidales__uc	4.08	+	4.94	+
Bacteroidetes	Bacteroidales__uc	Candidatus Symbiothrix	0.17		0.24	+
Bacteroidetes	Bacteroidetes__uc	Bacteroidetes__uc	2.22	+	3.19	+
Bacteroidetes	Bacteroidia__uc	Bacteroidia__uc	0.68		0.87	+
Bacteroidetes	Barnesiellaceae	Barnesiella	0.08		0.11	+
Bacteroidetes	Barnesiellaceae	Coprobacter	0.10		0.12	+
Bacteroidetes	Blattabacteriaceae	Blattabacterium			0.01	+
Bacteroidetes	Chitinophagaceae	Chitinophaga	0.15		0.21	+
Bacteroidetes	Chitinophagaceae	Niabella	0.08		0.07
Bacteroidetes	Dysgonamonadaceae	Dysgonomonas	9.27	+	12.84	+
Bacteroidetes	Dysgonamonadaceae	Proteiniphilum	0.24		0.27	+
Bacteroidetes	Flavobacteriaceae	Apibacter	0.14		0.19	+
Bacteroidetes	Flavobacteriaceae	Chryseobacterium	0.21		0.24	+
Bacteroidetes	Flavobacteriaceae	Flavobacterium	0.36		0.41	+
Bacteroidetes	Marinilabiliales__uc	Marinilabiliales__uc	0.12		0.17	+
Bacteroidetes	Muribaculaceae	Muribaculaceae__uc	0.17		0.23	+
Bacteroidetes	Odoribacteraceae	Butyricimonas	0.36	+	0.51	+
Bacteroidetes	Odoribacteraceae	Odoribacter	0.52		0.98	+
Bacteroidetes	Odoribacteraceae	Odoribacteraceae__uc	0.31		0.56	+
Bacteroidetes	Paludibacteraceae	Paludibacter	0.53		0.57	+
Bacteroidetes	Porphyromonadaceae	Macellibacteroides	0.13		0.15	+
Bacteroidetes	Porphyromonadaceae	Massilibacteroides	0.55	+	0.66	+
Bacteroidetes	Porphyromonadaceae	Petrimonas	0.07		0.11	+
Bacteroidetes	Porphyromonadaceae	Porphyromonadaceae__uc	0.77	+	1.04	+
Bacteroidetes	Porphyromonadaceae	Porphyromonas	0.28		0.46	+
Bacteroidetes	Prevotellaceae	Paraprevotella	0.08		0.07
Bacteroidetes	Prevotellaceae	Prevotella	2.50		3.05	+
Bacteroidetes	Prolixibacteraceae	Draconibacterium	0.06		0.09	+
Bacteroidetes	Prolixibacteraceae	Prolixibacteraceae__uc	0.08		0.12	+
Bacteroidetes	Prolixibacteraceae	Sunxiuqinia	0.08	+	0.11
Bacteroidetes	Rikenellaceae	Acetobacteroides	0.14	+	0.21	+
Bacteroidetes	Rikenellaceae	Alistipes	2.55	+	4.3	+
Bacteroidetes	Rikenellaceae	Millionella	0.12	+	0.17	+
Bacteroidetes	Rikenellaceae	Mucinivorans	0.15	+	0.22	+
Bacteroidetes	Rikenellaceae	Rikenella	0.13	+	0.18	+
Bacteroidetes	Rikenellaceae	Rikenellaceae__uc	1.32	+	2.29	+
Bacteroidetes	Sphingobacteriaceae	Mucilaginibacter	0.09		0.12	+
Bacteroidetes	Sphingobacteriaceae	Pedobacter	0.40	+	0.46	+
Bacteroidetes	Sphingobacteriaceae	Sphingobacterium	0.37		0.39	+
Bacteroidetes	Tannerellaceae	Parabacteroides	5.16	+	5.89	+
Bacteroidetes	Tannerellaceae	Tannerella	0.43		1	+
Bacteroidetes	Williamwhitmaniaceae	Williamwhitmania	0.10		0.14	+
Chloroflexi	Chloroflexi__uc	Chloroflexi__uc	0.09	+	0.10	+
Elusimicrobia	Endomicrobiaceae	Endomicrobium	0.21	+
Firmicutes	Acidaminococcaceae	Phascolarctobacterium	0.15		0.07	+
Firmicutes	Bacillaceae	Bacillus	0.30		0.27	+
Firmicutes	Christensenellaceae	Christensenella	0.21		0.18	+
Firmicutes	Clostridia__uc	Clostridia__uc	0.32	+	0.26	+
Firmicutes	Clostridiaceae	Butyricicoccus	0.16		0.13	+
Firmicutes	Clostridiaceae	Clostridiaceae__uc	0.24		0.16	+
Firmicutes	Clostridiaceae	Clostridium	3.23	+	2.45	+
Firmicutes	Clostridiaceae	Hungatella	0.37		0.27	+
Firmicutes	Clostridiales__uc	Clostridiales__uc	4.68	+	3.67	+
Firmicutes	Enterococcaceae	Enterococcus	0.53	+	0.38	+
Firmicutes	Erysipelotrichaceae	Breznakia	0.03
Firmicutes	Erysipelotrichaceae	Erysipelotrichaceae__uc	0.15	+	0.13
Firmicutes	Eubacteriaceae	Eubacterium	0.45	+	0.34	+
Firmicutes	Firmicutes__uc	Firmicutes__uc	1.52	+	1.17	+
Firmicutes	Hungateiclostridiaceae	Ruminiclostridium	0.15		0.12	+
Firmicutes	Lachnospiraceae	Anaerocolumna	0.12		0.09	+
Firmicutes	Lachnospiraceae	Anaerotignum	0.10	+	0.09
Firmicutes	Lachnospiraceae	Bariatricus	0.04		0.03	+
Firmicutes	Lachnospiraceae	Blautia	0.36		0.25	+
Firmicutes	Lachnospiraceae	Butyrivibrio	0.13	+	0.09
Firmicutes	Lachnospiraceae	Coprococcus	0.07		0.05
Firmicutes	Lachnospiraceae	Dorea	0.12		0.09
Firmicutes	Lachnospiraceae	Faecalicatena	0.13		0.10
Firmicutes	Lachnospiraceae	Hespellia	0.04	+	0.03
Firmicutes	Lachnospiraceae	Lachnoclostridium	1.09		0.76	+
Firmicutes	Lachnospiraceae	Lachnospiraceae__uc	1.00	+	0.63	+
Firmicutes	Lachnospiraceae	Robinsoniella	0.14		0.10	+
Firmicutes	Lachnospiraceae	Roseburia	0.22		0.13	+
Firmicutes	Oscillospiraceae	Oscillibacter	0.26		0.19	+
Firmicutes	Paenibacillaceae	Paenibacillus	0.47		0.40	+
Firmicutes	Peptococcaceae	Dehalobacter	0.12	+	0.08	+
Firmicutes	Peptococcaceae	Desulfitobacterium	0.16		0.12	+
Firmicutes	Peptococcaceae	Desulfosporosinus	0.16	+	0.15	+
Firmicutes	Ruminococcaceae	Anaerofilum	0.13		0.11	+
Firmicutes	Ruminococcaceae	Anaeromassilibacillus	0.28		0.30
Firmicutes	Ruminococcaceae	Anaerotruncus	0.61	+	0.56	+
Firmicutes	Ruminococcaceae	Angelakisella	0.09	+	0.08	+
Firmicutes	Ruminococcaceae	Drancourtella	0.02		0.02
Firmicutes	Ruminococcaceae	Faecalibacterium	0.28		0.30
Firmicutes	Ruminococcaceae	Flavonifractor	0.25		0.17	+
Firmicutes	Ruminococcaceae	Gemmiger	0.12		0.11	+
Firmicutes	Ruminococcaceae	Hydrogenoanaerobacterium	0.15		0.14	+
Firmicutes	Ruminococcaceae	Marasmitruncus	0.18		0.16	+
Firmicutes	Ruminococcaceae	Neglecta	0.27	+	0.27	+
Firmicutes	Ruminococcaceae	Pseudoflavonifractor	0.13		0.10	+
Firmicutes	Ruminococcaceae	Ruminococcaceae__uc	1.71	+	1.42	+
Firmicutes	Ruminococcaceae	Ruminococcus	0.65	+	0.55	+
Firmicutes	Sporomusaceae	Sporomusa	0.22	+	0.18	+
Fusobacteria	Fusobacteriaceae	Fusobacterium	1.05		2.30	+
Planctomycetes	Planctomycetes__uc	Planctomycetes__uc	0.13		0.14	+
Proteobacteria	Budviciaceae	Budvicia	0.02	+	0.04	+
Proteobacteria	Budviciaceae	Leminorella	0.04	+	0.05	+
Proteobacteria	Budviciaceae	Pragia	0.03	+
Proteobacteria	Deltaproteobacteria__uc	Candidatus Adiutrix	0.97	+	1.52	+
Proteobacteria	Deltaproteobacteria__uc	Deltaproteobacteria__uc	7.94		5.11	+
Proteobacteria	Desulfobacteraceae	Desulfobacteraceae__uc	0.11		0.17	+
Proteobacteria	Desulfomicrobiaceae	Desulfomicrobium	0.16		0.14	+
Proteobacteria	Desulfovibrionaceae	Bilophila	0.47		0.42	+
Proteobacteria	Desulfovibrionaceae	Desulfovibrio	6.50	+	6.56	+
Proteobacteria	Desulfovibrionaceae	Desulfovibrionaceae__uc	0.88	+	0.78	+
Proteobacteria	Desulfovibrionaceae	Halodesulfovibrio	0.10		0.11	+
Proteobacteria	Desulfovibrionaceae	Mailhella	0.15		0.13	+
Proteobacteria	Desulfovibrionaceae	Pseudodesulfovibrio	0.13		0.15	+
Proteobacteria	Enterobacterales__uc	Enterobacterales__uc	0.06	+	0.11	+
Proteobacteria	Enterobacteriaceae	Enterobacteriaceae__uc	0.04		0.08	+
Proteobacteria	Enterobacteriaceae	Klebsiella	0.03		0.03
Proteobacteria	Gammaproteobacteria__uc	Gammaproteobacteria__uc	0.58	+	0.40	+
Proteobacteria	Moraxellaceae	Acinetobacter	0.03		0.04	+
Proteobacteria	Oxalobacteraceae	Oxalobacter	0.26	+	0.16	+
Proteobacteria	Proteobacteria__uc	Proteobacteria__uc	0.14		0.16	+
Proteobacteria	Pseudomonadaceae	Pseudomonas	0.40	+	0.39	+
Proteobacteria	Rhodobacteraceae	Paracoccus	0.01
Proteobacteria	Yersiniaceae	Serratia	0.05	+	0.09	+
Proteobacteria	Yersiniaceae	Yersinia	0.02	+
Spirochaetes	Spirochaetaceae	Treponema	0.29		0.25	+
Synergistetes	Synergistaceae	Cloacibacillus	0.13	+	0.16	+
Verrucomicrobia	Akkermansiaceae	Akkermansia	0.16	+	0.17
