# Supplementary material for: Interkingdom Gut Microbiome and Resistome of the Cockroach Blattella germanica
Source: mSystems. 2021 May 11;6(3):e01213-20. doi: 10.1128/mSystems.01213-20 (PMC8125077; doi:10.1128/mSystems.01213-20)
Supplement: TABLE S2 [file mSystems.01213-20-st002.xlsx]

## Sheet: Summary
Phylum	Family	Genus	Ka	KKa	KCa	KFa	KKn	KCn	KFn
Actinobacteria	Eggerthellaceae	Raoultibacter		↓ KKa				↓ KCn
Bacteroidetes	Bacteroidaceae	Bacteroidaceae__uc		↑ KKa
Bacteroidetes	Bacteroidaceae	Bacteroides		↑ KKa
Bacteroidetes	Bacteroidaceae	Mediterranea		↑ KKa
Bacteroidetes	Bacteroidales__uc	Bacteroidales__uc		↑ KKa
Bacteroidetes	Bacteroidales__uc	Candidatus Symbiothrix			↓ KCa
Bacteroidetes	Barnesiellaceae	Barnesiella		↑ KKa
Bacteroidetes	Barnesiellaceae	Coprobacter		↑ KKa
Bacteroidetes	Dysgonamonadaceae	Dysgonomonas	↑ Ka
Bacteroidetes	Dysgonamonadaceae	Proteiniphilum		↑ KKa
Bacteroidetes	Muribaculaceae	Muribaculaceae__uc		↑ KKa
Bacteroidetes	Odoribacteraceae	Odoribacter			↓ KCa
Bacteroidetes	Porphyromonadaceae	Macellibacteroides		↑ KKa
Bacteroidetes	Porphyromonadaceae	Petrimonas		↑ KKa
Bacteroidetes	Prevotellaceae	Paraprevotella		↑ KKa
Bacteroidetes	Prevotellaceae	Prevotella		↑ KKa
Bacteroidetes	Rikenellaceae	Alistipes		↓ KKa	↓ KCa
Bacteroidetes	Rikenellaceae	Millionella		↓ KKa	↓ KCa
Bacteroidetes	Rikenellaceae	Mucinivorans			↓ KCa
Bacteroidetes	Rikenellaceae	Rikenella			↓ KCa
Bacteroidetes	Rikenellaceae	Rikenellaceae__uc		↓ KKa	↓ KCa			↓ KCn
Bacteroidetes	Tannerellaceae	Parabacteroides		↓ KKa
Bacteroidetes	Bacteroidia__uc	Bacteroidia__uc		↑ KKa
Bacteroidetes	Prolixibacteraceae	Draconibacterium		↑ KKa
Bacteroidetes	Prolixibacteraceae	Sunxiuqinia		↑ KKa
Bacteroidetes	Chitinophagaceae	Chitinophaga		↑ KKa
Bacteroidetes	Chitinophagaceae	Niabella		↑ KKa
Bacteroidetes	Flavobacteriaceae	Apibacter	↑ Ka	↑ KKa
Bacteroidetes	Flavobacteriaceae	Chryseobacterium		↑ KKa
Bacteroidetes	Flavobacteriaceae	Flavobacterium		↑ KKa
Bacteroidetes	Sphingobacteriaceae	Pedobacter		↑ KKa
Bacteroidetes	Sphingobacteriaceae	Sphingobacterium	↑ Ka	↑ KKa				↑ KCn
Firmicutes	Paenibacillaceae	Paenibacillus		↓ KKa
Firmicutes	Christensenellaceae	Christensenella						↓ KCn
Firmicutes	Clostridiaceae	Clostridiaceae__uc		↓ KKa
Firmicutes	Clostridiaceae	Clostridium		↓ KKa
Firmicutes	Eubacteriaceae	Eubacterium		↓ KKa
Firmicutes	Hungateiclostridiaceae	Ruminiclostridium		↓ KKa
Firmicutes	Lachnospiraceae	Anaerocolumna		↓ KKa
Firmicutes	Lachnospiraceae	Bariatricus	↑ Ka				↑ KKn
Firmicutes	Lachnospiraceae	Blautia		↓ KKa
Firmicutes	Lachnospiraceae	Coprococcus		↓ KKa
Firmicutes	Lachnospiraceae	Dorea	↑ Ka	↑ KKa
Firmicutes	Lachnospiraceae	Lachnoclostridium		↑ KKa
Firmicutes	Lachnospiraceae	Lachnospiraceae__uc		↓ KKa
Firmicutes	Ruminococcaceae	Drancourtella	↑ Ka
Firmicutes	Ruminococcaceae	Ruminococcus		↓ KKa
Firmicutes	Erysipelotrichaceae	Breznakia	↑ Ka	↑ KKa			↑ KKn
Firmicutes	Erysipelotrichaceae	Erysipelotrichaceae__uc	↑ Ka	↑ KKa
Firmicutes	Firmicutes__uc	Firmicutes__uc		↓ KKa
Firmicutes	Acidaminococcaceae	Phascolarctobacterium	↓ Ka	↓ KKa				↓ KCn
Fusobacteria	Fusobacteriaceae	Fusobacterium		↓ KKa				↓ KCn
Planctomycetes	Planctomycetes__uc	Planctomycetes__uc						↓ KCn
Proteobacteria	Oxalobacteraceae	Oxalobacter		↓ KKa				↓ KCn
Proteobacteria	Deltaproteobacteria__uc	Candidatus Adiutrix	↓ Ka	↓ KKa		↓ KFa	↓ KKn	↓ KCn
Proteobacteria	Deltaproteobacteria__uc	Deltaproteobacteria__uc	↓ Ka	↓ KKa			↓ KKn	↓ KCn
Proteobacteria	Desulfobacteraceae	Desulfobacteraceae__uc		↓ KKa
Proteobacteria	Desulfomicrobiaceae	Desulfomicrobium		↓ KKa
Proteobacteria	Desulfovibrionaceae	Bilophila		↓ KKa
Proteobacteria	Desulfovibrionaceae	Desulfovibrio		↓ KKa			↓ KKn
Proteobacteria	Desulfovibrionaceae	Desulfovibrionaceae__uc		↓ KKa			↓ KKn
Proteobacteria	Desulfovibrionaceae	Halodesulfovibrio		↓ KKa
Proteobacteria	Desulfovibrionaceae	Mailhella		↓ KKa
Proteobacteria	Desulfovibrionaceae	Pseudodesulfovibrio		↓ KKa
Proteobacteria	Budviciaceae	Budvicia		↓ KKa	↑ KCa
Proteobacteria	Budviciaceae	Leminorella		↓ KKa
Proteobacteria	Budviciaceae	Pragia		↓ KKa	↑ KCa
Proteobacteria	Enterobacterales__uc	Enterobacterales__uc		↓ KKa	↑ KCa
Proteobacteria	Enterobacteriaceae	Enterobacteriaceae__uc		↓ KKa
Proteobacteria	Enterobacteriaceae	Pseudocitrobacter						↑ KCn
Proteobacteria	Yersiniaceae	Yersinia		↓ KKa	↑ KCa
Proteobacteria	Gammaproteobacteria__uc	Gammaproteobacteria__uc				↓ KFa			↓ KFn
Proteobacteria	Pseudomonadaceae	Pseudomonas	↓ Ka	↓ KKa		↓ KFa			↓ KFn
Proteobacteria	Pseudomonadales__uc	Pseudomonadales__uc					↑ KKn
Synergistetes	Synergistaceae	Cloacibacillus	↓ Ka	↓ KKa		↓ KFa		↓ KCn
Verrucomicrobia	Akkermansiaceae	Akkermansia		↑ KKa
