# Supplementary material for: Interkingdom Gut Microbiome and Resistome of the Cockroach Blattella germanica
Source: mSystems. 2021 May 11;6(3):e01213-20. doi: 10.1128/mSystems.01213-20 (PMC8125077; doi:10.1128/mSystems.01213-20)
Supplement: TABLE S3 [file mSystems.01213-20-st003.xlsx]

## Sheet: SOM
Cluster	Phylum	Family	Genus	Presence in control network
				adults	nymphs
1	Proteobacteria	Desulfovibrionaceae	Desulfovibrionaceae__uc	+	+
	Proteobacteria	Desulfomicrobiaceae	Desulfomicrobium	+
	Proteobacteria	Desulfovibrionaceae	Bilophila	+
	Proteobacteria	Desulfovibrionaceae	Halodesulfovibrio	+
	Proteobacteria	Desulfovibrionaceae	Mailhella	+
	Firmicutes	Paenibacillaceae	Paenibacillus	+
	Firmicutes	Ruminococcaceae	Ruminococcus	+	+
2	Proteobacteria	Deltaproteobacteria__uc	Candidatus Adiutrix	+	+
	Proteobacteria	Deltaproteobacteria__uc	Deltaproteobacteria__uc	+
	Synergistetes	Synergistaceae	Cloacibacillus	+	+
	Proteobacteria	Pseudomonadaceae	Pseudomonas	+	+
	Firmicutes	Acidaminococcaceae	Phascolarctobacterium	+
	Proteobacteria	Desulfovibrionaceae	Desulfovibrio	+	+
	Proteobacteria	Oxalobacteraceae	Oxalobacter	+	+
	Proteobacteria	Desulfovibrionaceae	Pseudodesulfovibrio	+
	Bacteroidetes	Rikenellaceae	Rikenellaceae__uc	+	+
	Actinobacteria	Eggerthellaceae	Raoultibacter	+	+
	Verrucomicrobia	Akkermansiaceae	Akkermansia		+
	Proteobacteria	Desulfobacteraceae	Desulfobacteraceae__uc	+
	Firmicutes	Lachnospiraceae	Lachnospiraceae__uc	+	+
	Bacteroidetes	Rikenellaceae	Alistipes	+	+
	Bacteroidetes	Rikenellaceae	Millionella	+	+
	Firmicutes	Hungateiclostridiaceae	Ruminiclostridium	+
	Firmicutes	Clostridiaceae	Clostridiaceae__uc	+
	Firmicutes	Clostridiaceae	Clostridium	+	+
	Firmicutes	Eubacteriaceae	Eubacterium	+	+
	Firmicutes	Firmicutes__uc	Firmicutes__uc	+	+
3	Firmicutes	Ruminococcaceae	Drancourtella
	Proteobacteria	Pseudomonadales__uc	Pseudomonadales__uc	+	+
	Proteobacteria	Budviciaceae	Leminorella	+	+
	Proteobacteria	Budviciaceae	Budvicia	+	+
	Fusobacteria	Fusobacteriaceae	Fusobacterium	+
	Proteobacteria	Enterobacterales__uc	Enterobacterales__uc	+	+
	Bacteroidetes	Porphyromonadaceae	Macellibacteroides	+
	Proteobacteria	Budviciaceae	Pragia	+	+
	Firmicutes	Lachnospiraceae	Blautia	+
	Firmicutes	Lachnospiraceae	Lachnoclostridium	+
	Proteobacteria	Yersiniaceae	Yersinia	+	+
	Firmicutes	Lachnospiraceae	Anaerocolumna	+
	Firmicutes	Lachnospiraceae	Coprococcus
4	Firmicutes	Erysipelotrichaceae	Breznakia	+
	Firmicutes	Lachnospiraceae	Dorea
	Bacteroidetes	Dysgonamonadaceae	Dysgonomonas	+	+
	Firmicutes	Erysipelotrichaceae	Erysipelotrichaceae__uc		+
	Bacteroidetes	Sphingobacteriaceae	Sphingobacterium	+
	Firmicutes	Lachnospiraceae	Bariatricus	+
	Bacteroidetes	Prevotellaceae	Paraprevotella
	Bacteroidetes	Bacteroidaceae	Bacteroides	+	+
	Bacteroidetes	Bacteroidaceae	Mediterranea	+	+
	Bacteroidetes	Bacteroidaceae	Bacteroidaceae__uc	+	+
	Bacteroidetes	Barnesiellaceae	Coprobacter	+
	Bacteroidetes	Chitinophagaceae	Niabella
	Bacteroidetes	Prolixibacteraceae	Draconibacterium	+
	Bacteroidetes	Sphingobacteriaceae	Pedobacter	+	+
	Bacteroidetes	Prolixibacteraceae	Sunxiuqinia		+
	Bacteroidetes	Barnesiellaceae	Barnesiella	+
	Bacteroidetes	Chitinophagaceae	Chitinophaga	+
	Proteobacteria	Enterobacteriaceae	Enterobacteriaceae__uc	+
	Bacteroidetes	Dysgonamonadaceae	Proteiniphilum	+
	Bacteroidetes	Tannerellaceae	Parabacteroides	+	+
	Bacteroidetes	Flavobacteriaceae	Flavobacterium	+
5	Bacteroidetes	Flavobacteriaceae	Apibacter	+
	Bacteroidetes	Bacteroidia__uc	Bacteroidia__uc	+
	Bacteroidetes	Prevotellaceae	Prevotella	+
	Bacteroidetes	Flavobacteriaceae	Chryseobacterium	+
	Bacteroidetes	Bacteroidales__uc	Bacteroidales__uc	+	+
	Bacteroidetes	Porphyromonadaceae	Petrimonas	+
	Bacteroidetes	Muribaculaceae	Muribaculaceae__uc	+
