# Supplementary material for: Interkingdom Gut Microbiome and Resistome of the Cockroach Blattella germanica
Source: mSystems. 2021 May 11;6(3):e01213-20. doi: 10.1128/mSystems.01213-20 (PMC8125077; doi:10.1128/mSystems.01213-20)
Supplement: TABLE S4 [file mSystems.01213-20-st004.xlsx]

## Sheet: bacteria- network
STAGE	GROUP	Phylum	Family	Genus	Articulation points	Highly connected nodes
ADULTS	1	Firmicutes	Ruminococcaceae	Neglecta
		Bacteroidetes	Williamwhitmaniaceae	Williamwhitmania
		Bacteroidetes	Rikenellaceae	Rikenella
		Bacteroidetes	Prolixibacteraceae	Prolixibacteraceae__uc
		Bacteroidetes	Rikenellaceae	Mucinivorans
		Bacteroidetes	Odoribacteraceae	Odoribacteraceae__uc
		Bacteroidetes	Sphingobacteriaceae	Sphingobacterium
		Bacteroidetes	Chitinophagaceae	Chitinophaga
		Bacteroidetes	Sphingobacteriaceae	Mucilaginibacter
		Bacteroidetes	Tannerellaceae	Tannerella
		Fusobacteria	Fusobacteriaceae	Fusobacterium
		Bacteroidetes	Marinilabiliales__uc	Marinilabiliales__uc
		Bacteroidetes	Porphyromonadaceae	Massilibacteroides
		Bacteroidetes	Dysgonamonadaceae	Proteiniphilum
		Bacteroidetes	Porphyromonadaceae	Petrimonas
		Bacteroidetes	Sphingobacteriaceae	Pedobacter
		Bacteroidetes	Rikenellaceae	Rikenellaceae__uc
		Bacteroidetes	Flavobacteriaceae	Flavobacterium
		Bacteroidetes	Flavobacteriaceae	Chryseobacterium
		Bacteroidetes	Flavobacteriaceae	Apibacter
		Bacteroidetes	Prolixibacteraceae	Draconibacterium
		Bacteroidetes	Bacteroidia__uc	Bacteroidia__uc
		Bacteroidetes	Porphyromonadaceae	Porphyromonas
		Bacteroidetes	Porphyromonadaceae	Porphyromonadaceae__uc		*
		Bacteroidetes	Prevotellaceae	Prevotella
		Bacteroidetes	Bacteroidales__uc	Bacteroidales__uc
		Bacteroidetes	Dysgonamonadaceae	Dysgonomonas
		Bacteroidetes	Barnesiellaceae	Coprobacter
		Bacteroidetes	Muribaculaceae	Muribaculaceae__uc
		Bacteroidetes	Bacteroidetes__uc	Bacteroidetes__uc
		Bacteroidetes	Rikenellaceae	Alistipes
		Bacteroidetes	Paludibacteraceae	Paludibacter
		Bacteroidetes	Barnesiellaceae	Barnesiella
		Bacteroidetes	Tannerellaceae	Parabacteroides
		Bacteroidetes	Rikenellaceae	Acetobacteroides
		Bacteroidetes	Porphyromonadaceae	Macellibacteroides
		Bacteroidetes	Odoribacteraceae	Odoribacter	*	*
		Bacteroidetes	Bacteroidales__uc	Candidatus Symbiothrix	*
		Bacteroidetes	Rikenellaceae	Millionella
		Bacteroidetes	Odoribacteraceae	Butyricimonas	*	*
	2	Proteobacteria	Yersiniaceae	Yersinia
		Proteobacteria	Budviciaceae	Pragia
		Proteobacteria	Yersiniaceae	Serratia
		Proteobacteria	Enterobacteriaceae	Pseudocitrobacter	*
		Proteobacteria	Enterobacteriaceae	Enterobacteriaceae__uc
		Proteobacteria	Enterobacteriaceae	Enterobacteriaceae__uc
		Proteobacteria	Budviciaceae	Budvicia	*
		Proteobacteria	Budviciaceae	Leminorella
		Firmicutes	Erysipelotrichaceae	Breznakia	*
	3	Proteobacteria	Pseudomonadales__uc	Pseudomonadales__uc
		Proteobacteria	Pseudomonadaceae	Pseudomonas	*
		Proteobacteria	Gammaproteobacteria__uc	Gammaproteobacteria__uc	*
		Bacteroidetes	Blattabacteriaceae	Blattabacterium
		Firmicutes	Enterococcaceae	Enterococcus
		Actinobacteria	Eggerthellaceae	Raoultibacter	*
	4	Firmicutes	Lachnospiraceae	Roseburia
		Firmicutes	Ruminococcaceae	Flavonifractor
		Proteobacteria	Desulfovibrionaceae	Halodesulfovibrio
		Synergistetes	Synergistaceae	Cloacibacillus
		Proteobacteria	Oxalobacteraceae	Oxalobacter
		Proteobacteria	Desulfovibrionaceae	Desulfovibrio
		Proteobacteria	Desulfovibrionaceae	Mailhella
		Firmicutes	Ruminococcaceae	Hydrogenoanaerobacterium
		Proteobacteria	Deltaproteobacteria__uc	Candidatus Adiutrix
		Proteobacteria	Desulfovibrionaceae	Pseudodesulfovibrio
		Proteobacteria	Desulfobacteraceae	Desulfobacteraceae__uc
		Firmicutes	Ruminococcaceae	Marasmitruncus
		Proteobacteria	Proteobacteria__uc	Proteobacteria__uc
		Firmicutes	Ruminococcaceae	Ruminococcus
		Spirochaetes	Spirochaetaceae	Treponema
		Proteobacteria	Desulfovibrionaceae	Desulfovibrionaceae__uc
		Proteobacteria	Deltaproteobacteria__uc	Deltaproteobacteriua__uc
		Firmicutes	Sporomusaceae	Sporomusa
		Firmicutes	Ruminococcaceae	Ruminococcaceae__uc
		Firmicutes	Ruminococcaceae	Angelakisella
		Firmicutes	Ruminococcaceae	Anaerotruncus
		Firmicutes	Peptococcaceae	Desulfosporosinus
		Firmicutes	Clostridiales__uc	Clostridiales__uc	*	*
		Firmicutes	Peptococcaceae	Desulfitobacterium
		Firmicutes	Eubacteriaceae	Eubacterium
		Firmicutes	Firmicutes__uc	Firmicutes__uc
		Firmicutes	Paenibacillaceae	Paenibacillus
		Firmicutes	Christensenellaceae	Christensenella
		Firmicutes	Clostridiaceae	Clostridium		*
		Firmicutes	Ruminococcaceae	Anaerofilum
		Firmicutes	Clostridia__uc	Clostridia__uc
		Firmicutes	Clostridiaceae	Butyricicoccus
		Firmicutes	Oscillospiraceae	Oscillibacter
		Planctomycetes	Planctomycetes__uc	Planctomycetes__uc
		Firmicutes	Hungateiclostridiaceae	Ruminiclostridium
		Firmicutes	Bacillaceae	Bacillus
		Proteobacteria	Desulfovibrionaceae	Bilophila
		Proteobacteria	Desulfomicrobiaceae	Desulfomicrobium
		Firmicutes	Peptococcaceae	Dehalobacter
		Firmicutes	Ruminococcaceae	Gemmiger
		Firmicutes	Lachnospiraceae	Anaerocolumna
		Chloroflexi	Chloroflexi__uc	Chloroflexi__uc
		Firmicutes	Lachnospiraceae	Lachnospiraceae__uc		*
		Firmicutes	Lachnospiraceae	Blautia
		Firmicutes	Ruminococcaceae	Pseudoflavonifractor
		Firmicutes	Acidaminococcaceae	Phascolarctobacterium
		Elusimicrobia	Endomicrobiaceae	Endomicrobium
		Firmicutes	Lachnospiraceae	Robinsoniella
	5	Bacteroidetes	Bacteroidaceae	Mediterranea
		Firmicutes	Lachnospiraceae	Lachnoclostridium
		Firmicutes	Clostridiaceae	Hungatella	*	*
		Firmicutes	Clostridiaceae	Clostridiaceae__uc		*
		Bacteroidetes	Bacteroidaceae	Bacteroides		*
		Bacteroidetes	Bacteroidaceae	Bacteroidaceae__uc		*
	Independent	Firmicutes	Lachnospiraceae	Bariatricus
	Independent	Proteobacteria	Rhodobacteraceae	Paracoccus
	Independent	Proteobacteria	Moraxellaceae	Acinetobacter
NYMPHS	1	Bacteroidetes	Bacteroidaceae	Mediterranea		*
		Bacteroidetes	Prolixibacteraceae	Sunxiuqinia
		Bacteroidetes	Porphyromonadaceae	Porphyromonadaceae__uc
		Verrucomicrobia	Akkermansiaceae	Akkermansia
		Firmicutes	Peptococcaceae	Desulfosporosinus
		Firmicutes	Clostridiaceae	Clostridium
		Firmicutes	Lachnospiraceae	Hespellia		*
		Firmicutes	Lachnospiraceae	Lachnospiraceae__uc
		Firmicutes	Firmicutes__uc	Firmicutes__uc
		Firmicutes	Ruminococcaceae	Ruminococcus
		Firmicutes	Ruminococcaceae	Ruminococcaceae__uc
		Firmicutes	Ruminococcaceae	Angelakisella
		Firmicutes	Ruminococcaceae	Anaerotruncus
		Firmicutes	Peptococcaceae	Dehalobacter
		Firmicutes	Lachnospiraceae	Butyrivibrio
		Firmicutes	Lachnospiraceae	Anaerotignum
		Firmicutes	Clostridiales__uc	Clostridiales__uc
		Bacteroidetes	Tannerellaceae	Parabacteroides
		Firmicutes	Eubacteriaceae	Eubacterium
		Bacteroidetes	Porphyromonadaceae	Massilibacteroides
		Bacteroidetes	Bacteroidales__uc	Bacteroidales__uc
		Bacteroidetes	Bacteroidaceae	Bacteroides		*
		Firmicutes	Clostridia__uc	Clostridia__uc
		Bacteroidetes	Odoribacteraceae	Butyricimonas
		Bacteroidetes	Bacteroidaceae	Bacteroidaceae__uc
	2	Proteobacteria	Pseudomonadales__uc	Pseudomonadales__uc
		Firmicutes	Ruminococcaceae	Faecalibacterium
		Firmicutes	Enterococcaceae	Enterococcus		*
		Bacteroidetes	Blattabacteriaceae	Blattabacterium
		Proteobacteria	Enterobacteriaceae	Pseudocitrobacter
		Proteobacteria	Desulfovibrionaceae	Desulfovibrio
		Proteobacteria	Yersiniaceae	Serratia
		Proteobacteria	Budviciaceae	Pragia
		Proteobacteria	Pseudomonadaceae	Pseudomonas		*
		Bacteroidetes	Rikenellaceae	Millionella
		Bacteroidetes	Rikenellaceae	Rikenellaceae__uc
		Proteobacteria	Gammaproteobacteria__uc	Gammaproteobacteria__uc
		Proteobacteria	Yersiniaceae	Yersinia
		Proteobacteria	Budviciaceae	Leminorella		*
		Proteobacteria	Budviciaceae	Budvicia
		Firmicutes	Ruminococcaceae	Neglecta
		Bacteroidetes	Rikenellaceae	Mucinivorans
		Bacteroidetes	Rikenellaceae	Alistipes
		Bacteroidetes	Dysgonamonadaceae	Dysgonomonas
		Elusimicrobia	Endomicrobiaceae	Endomicrobium
		Firmicutes	Erysipelotrichaceae	Erysipelotrichaceae__uc
		Proteobacteria	Enterobacterales__uc	Enterobacterales__uc
		Bacteroidetes	Rikenellaceae	Acetobacteroides
		Bacteroidetes	Rikenellaceae	Rikenella
		Actinobacteria	Eggerthellaceae	Raoultibacter
	3	Bacteroidetes	Bacteroidetes__uc	Bacteroidetes__uc		*
	3	Synergistetes	Synergistaceae	Cloacibacillus
		Proteobacteria	Desulfovibrionaceae	Desulfovibrionaceae__uc
		Proteobacteria	Deltaproteobacteria__uc	Candidatus Adiutrix		*
		Proteobacteria	Oxalobacteraceae	Oxalobacter		*
		Firmicutes	Sporomusaceae	Sporomusa
		Chloroflexi	Chloroflexi__uc	Chloroflexi__uc
		Bacteroidetes	Sphingobacteriaceae	Pedobacter		*
