# Supplementary material for: Interkingdom Gut Microbiome and Resistome of the Cockroach Blattella germanica
Source: mSystems. 2021 May 11;6(3):e01213-20. doi: 10.1128/mSystems.01213-20 (PMC8125077; doi:10.1128/mSystems.01213-20)
Supplement: TABLE S5 [file mSystems.01213-20-st005.xlsx]

## Sheet: non-bacterial, taxa 
S5.1 Archaea_family					S5.2 Archaea_species					S5.3 Fungi_family					S5.4 Fungi_species					S5.5 Viruses_family					S5.6 Viruses_species
(A) Archaea families		(B) Distribution of taxa			(A) Archaea species		(B) Distribution of taxa			(A) Fungi families		(B) Distribution of taxa			(A) Fungi species		(B) Distribution of taxa			(A) Viruses families		(B) Distribution of taxa			(A) Viruses species		(B) Distribution of taxa
Candidatus Bathyarchaeota_uc		N	Families		archaeon HR02		N	Species		Teratosphaeriaceae		N	Families		Neofusicoccum parvum		N	Species		Lavidaviridae		N	Families		Bacillus phage SP-10		N	Species
Candidatus Lokiarchaeota_uc		1	10		Candidatus Altiarchaeales archaeon A3		1	26.79		Chaetothyriales_na		1	35.06		Friedmanniomyces endolithicus		1	46.9		Herelleviridae		1	9.09		Exiguobacterium phage vB_EalM-132		1	36.36
Candidatus Woesearchaeota_uc		2	20		Candidatus Bathyarchaeota archaeon B26-2		2	26.79		Erysiphaceae		2	31.17		Venturia inaequalis		2	29.2		Phasmaviridae		2	0		Aeromonas phage Aswh_1		2	33.33
Caldisphaeraceae		3	12.86		Candidatus Bathyarchaeota_uc		3	16.6		Myxotrichaceae		3	12.99		Chaetothyriales sp. CBS 134920		3	11.5		Myoviridae		3	9.09		Prochlorococcus phage P-TIM68		3	6.06
Archaeoglobi_na		4	10		Candidatus Heimdallarchaeota archaeon LC_2		4	7.55		Pseudeurotiaceae		4	5.19		uncultured Aspergillus		4	4.42		Podoviridae		4	45.45		Mycobacterium phage Dante		4	15.15
Theionarchaea_na		5	7.14		Candidatus Heimdallarchaeota archaeon LC_3		5	6.79		Orbiliaceae		5	9.09		Aspergillus homomorphus		5	3.54		Inoviridae		5	18.18		Arthrobacter phage Richie		5	6.06
Methanomassiliicoccales_uc		6	10		Candidatus Lokiarchaeota archaeon Loki_b32		6	6.79		Metschnikowiaceae		6	2.6		Penicillium expansum		6	2.65		Viruses_uc		6	9.09		Bacillus phage vB_BcoS-136		6	3.03
Candidatus Diapherotrites_na		7	14.29		Candidatus Lokiarchaeota_uc		7	4.91		Saccharomycetales_uc		7	2.6		Penicillium_uc		7	0.88		Caudovirales_na		7	9.09		Exiguobacterium phage vB_EauS-123		7	0
Candidatus Micrarchaeota_na		8	15.71		Candidatus Micrarchaeota archaeon CG1_02_47_40		8	3.77		Schizosaccharomycetaceae		8	1.3		Talaromyces amestolkiae		8	0.88		Microviridae		8	0		Organic Lake virophage		8	0
Candidatus Micrarchaeota_uc					Candidatus Micrarchaeota archaeon CG1_02_51_15					Coniochaetaceae					Erysiphe pulchra					Viruses_na					CrAssphage sp.
Candidatus Odinarchaeota_na		Quartile	Families		Candidatus Woesearchaeota archaeon CG10_big_fil_rev_8_21_14_0_10_34_8		Quartile	Species		Hypocreaceae		Quartile	Families		Oidiodendron maius		Quartile	Species		Siphoviridae		Quartile	Families		Vibrio phage 1,181,O,_10N,286,46,C9		Quartile	Species
Candidatus Verstraetearchaeota_na		Q25 (1-2)	30		Candidatus Woesearchaeota archaeon CG_4_10_14_0_2_um_filter_33_13		Q25 (1-2)	53.58		Sporocadaceae		Q25 (1-2)	66.23		Pseudogymnoascus sp. 03VT05		Q25 (1-2)	76.11				Q25 (1-2)	9.09		uncultured Mediterranean phage uvMED		Q25 (1-2)	69.7
Desulfurococcaceae		Q50 (3-4)	22.86		Candidatus Woesearchaeota_uc		Q50 (3-4)	24.15		Lyophyllaceae		Q50 (3-4)	18.18		Drechslerella stenobrocha		Q50 (3-4)	15.93				Q50 (3-4)	54.55		Nitunavirus_uc		Q50 (3-4)	21.21
Desulfurococcales_na		Q75 (5-6)	17.14		Caldisphaera lagunensis		Q75 (5-6)	13.58		Mycenaceae		Q75 (5-6)	11.69		Candida maltosa		Q75 (5-6)	6.19				Q75 (5-6)	27.27		Yersinia virus Yen9-04		Q75 (5-6)	9.09
Haloarculaceae		Q100 (7-8)	30		Archaeoglobi archaeon		Q100 (7-8)	8.68		Pluteaceae		Q100 (7-8)	3.9		Debaryomycetaceae_uc		Q100 (7-8)	1.77				Q100 (7-8)	9.09		Mesorhizobium phage vB_MloP_Lo5R7ANS		Q100 (7-8)	0
Methanobacteriales_na					Euryarchaeota archaeon CG01_land_8_20_14_3_00_38_12					Agaricomycetes_uc					Metschnikowia bicuspidata										Teseptimavirus_uc
Methanomicrobiales_uc					Euryarchaeota archaeon TMED97					Hymenochaetaceae					Cyberlindnera jadinii										Vibrio virus pVp1
Methanosarcinales_uc					uncultured marine group II/III euryarchaeote AD1000_21_F10					Polyporaceae					Komagataella pastoris										Mycobacterium phage Cindaradix
Candidatus Methanomethylophilaceae					Hadesarchaea archaeon CG08_land_8_20_14_0_20_51_8					Basidiomycota_uc					Lachancea lanzarotensis										Pseudomonas phage AAT-1
Nanoarchaeota_na					Hadesarchaea archaeon DG-33					Trichosporonaceae					Naumovozyma castellii										Pseudomonas virus PaMx74
Nitrosopumilaceae					Hadesarchaea archaeon					Ustilaginaceae					Saccharomyces_uc										Erysipelothrix phage SE-1
Candidatus Heimdallarchaeota_na					Halomicrobium katesii					Chytriomycetaceae					Kuraishia capsulata										Siphoviridae_uc
Candidatus Korarchaeota_na					Halorhabdus rudnickae					Cryptomycota_na					Saccharomycetales_uc										Gokushovirus WZ-2015a
Acidilobaceae					Natronomonas moolapensis					Choanephoraceae					Saccharomycodes ludwigii										Burkholderia virus Bcep22
Archaeoglobales_na					Haladaptatus_uc					Lichtheimiaceae					Schizosaccharomyces pombe										Erysipelothrix phage phi1605
Halobacteriales_uc					Natronoarchaeum philippinense					Ancylistaceae					Coniochaeta_uc										Wuchang cockroach orthophasmavirus 1
Natrialbaceae					Halobacteriales archaeon QS_5_68_33					Kickxellaceae					Colletotrichum sidae										Vibrio phage vB_VmeM-32
Methanomicrobia_na					Haloferax_uc					Ascomycota_uc					Trichoderma gamsii										Inoviridae sp.
Methanocalculaceae					Halogranum gelatinilyticum					Helotiales_na					Trichoderma parareesei										Microviridae sp.
Ferroplasmaceae					Halorubrum sp, SD626R					Hyaloscyphaceae					Chaetomium thermophilum										Viruses_uc
Candidatus Altiarchaeales_na					Halorubrum_uc					Ascoideaceae					Thielavia terrestris										uncultured Caudovirales phage
Thermoprotei_na					Natrinema_uc					Phaffomycetaceae					Pestalotiopsis fici										unidentified phage
Haloferacaceae					Methanobacterium paludis					Saccharomycodaceae					Hypsizygus marmoreus										Croceibacter phage P2559Y
Methanothermaceae					Methanobacterium sp, PtaU1,Bin097					Schizosaccharomycete_na					Mycena chlorophos
Methanococcaceae					Methanobrevibacter ruminantium					Glomerellaceae					Pluteus cervinus
Methanomicrobia_uc					Methanobrevibacter wolinii					Chaetomiaceae					Agaricomycetes_uc
Thaumarchaeota_na					Methanosphaera sp, BMS					Omphalotaceae					Phellinidium pouzarii
Archaeoglobaceae					Methanosphaera sp, rholeuAM6					Physalacriaceae					Sanghuangporus baumii
Halobacteriaceae					Methanothermococcus thermolithotrophicus					Exidiaceae					Lentinus tigrinus
Halorubraceae					Methanocella_uc					Ceratobasidiaceae					Basidiomycota_uc
Methanophagales_na					Methanocorpusculum sp, MCE					Tulasnellaceae					Apiotrichum porosum
Thermoplasmata_uc					Methanoculleus marisnigri					Meruliaceae					Anthracocystis flocculosa
Archaea_uc					Methanoculleus taiwanensis					Exobasidiomycetes_uc					Rhizoclosmatium globosum
Hadesarchaea_na					Methanomicrobiales archaeon HGW-Methanomicrobiales-2					Mixiaceae					Batrachochytrium dendrobatidis
Halobacteria_uc					Methanomicrobiales archaeon HGW-Methanomicrobiales-4					Caulochytriaceae					Batrachochytrium_uc
Methanomicrobiales_na					Methanoregula sp, PtaB,Bin085					Rhizophydiales_na					Paramicrosporidium saccamoebae
Thermococci_na					Methanoregulaceae archaeon PtaU1,Bin066					Endogonaceae					Lobosporangium transversale
Methanomassiliicoccale_na					Methanosaeta sp, PtaU1,Bin060					Gigasporaceae					Choanephora cucurbitarum
Thermoplasmatales_na					Methanococcoides sp, NM1					Mucoraceae					Lichtheimia corymbifera
Archaea_na					Methanohalobium evestigatum					Mucorales_uc					Mucor_uc
Candidatus Lokiarchaeota_na					Methanohalophilus mahii					Rhizopodaceae					Conidiobolus coronatus
Candidatus Thorarchaeota_na					Methanolobus sp, T82-4					Botryosphaeriaceae					Smittium_uc
Euryarchaeota_uc					Methanomethylovorans_uc					Trichocomaceae					Coemansia reversa
Halobacteriales_na					Methanosarcina acetivorans					Neolectaceae					Ascomycota_uc
Methanomicrobiaceae					Methanosarcina vacuolata					Morchellaceae					Phialophora americana
Methanoregulaceae					Theionarchaea archaeon DG-70					Debaryomycetaceae					Aspergillaceae_uc
Methanospirillaceae					Pyrococcus abyssi					Diatrypaceae					Talaromyces stipitatus
Candidatus Methanoperedenaceae					Thermococcaceae_uc					Agaricales_uc					Phialocephala subalpina
Methanosarcinales_na					Thermococcus thioreducens					Endogonales_na					Hyaloscypha_uc
Candidatus Bathyarchaeota_na					Thermococcus_uc					Mortierellaceae					Ascoidea rubescens
Candidatus Woesearchaeota_na					Candidatus Methanomethylophilus sp, 1R26					Cunninghamellaceae					Candida_uc
Euryarchaeota_na					Methanomassiliicoccales archaeon PtaU1,Bin124					Venturiaceae					Hanseniaspora_uc
Methanobacteriaceae					Methanomassiliicoccales archaeon RumEn M1					Pichiaceae					uncultured Schizosaccharomyces
Methanocellaceae					Methanomassiliicoccales_uc					Spizellomycetaceae					Colletotrichum_uc
Methanocorpusculaceae					Ferroplasma_uc					Gonapodyaceae					Gymnopus luxurians
Methanosaetaceae					Thermoplasmatales archaeon SG8-52-4					Herpotrichiellaceae					Armillaria_uc
Methanosarcinaceae					Candidatus Nitrosarchaeum limnium					Helotiales_uc					Exidia glandulosa
Thermococcaceae					Nitrosopumilus sp, BACL13 MAG-121220-bin23					Saccharomycetale_na					Rhizoctonia solani
Methanomassiliicoccaceae					Candidatus Nitrosopelagicus sp.					Sordariale_na					Tulasnella calospora
Thermoplasmata_na					Candidatus Nitrosopelagicus_uc					Auriculariaceae					Phlebia sp. MG60
					Aigarchaeota archaeon NZ13_MG1					Malasseziaceae					Exobasidiomycetes_uc
					archaeon					Phycomycetaceae					Malassezia globosa
					Candidatus Altiarchaeales archaeon IMC4					Saccharomycetaceae					Malassezia sympodialis
					miscellaneous Crenarchaeota group archaeon SMTZ1-55					Legeriomycetaceae					Malassezia_uc
					Candidatus Diapherotrites archaeon CG08_land_8_20_14_0_20_34_12					Aspergillaceae					Mixia osmundae
					Candidatus Heimdallarchaeota archaeon B3_Heim					Neocallimastigaceae					Caulochytrium protostelioides
					Candidatus Micrarchaeota_uc					Basidiobolaceae					Neocallimastigaceae_uc
					Candidatus Odinarchaeota archaeon LCB_4										Pecoramyces ruminatium
					Candidatus Verstraetearchaeota archaeon										Piromyces sp. E2
					Candidatus Woesearchaeota archaeon B3_Woes										Piromyces_uc
					Ignisphaera aggregans										Jimgerdemannia flammicorona
					Desulfurococcales archaeon ex4484_42										Gigaspora rosea
					Archaeoglobus fulgidus										Mucor circinelloides
					Aciduliprofundum_uc										Mucoraleuc
					Euryarchaeota archaeon RBG_19FT_COMBO_56_21										Rhizopus_uc
					Euryarchaeota archaeon ex4484_178										Smittium mucronatum
					candidate division MSBL1 archaeon SCGC-AAA259I09										Diplodia seriata
					Halalkalicoccus_uc										Venturia nashicola
					Halobacteriales archaeon QH_10_67_22										Exophiala dermatitidis
					Halobacteriales archaeon QH_7_68_42										Neolecta irregularis
					Halobacteriales archaeon SW_6_65_15										Morchella conica
					Haloferacaceae archaeon SYSU A00711										Eutypa lata
					Halopenitus malekzadehii										Agaricales_uc
					Halorubrum coriense										Malassezia restricta
					Salinigranum_uc										Piromyces finnis
					Natronolimnobius sp, XQ-INN 246										Bifiguratus adelaidae
					Methanobacterium sp, BAmetb5										Mortierella verticillata
					Methanobacterium sp, BRmetb2										Hesseltinella vesiculosa
					Methanobrevibacter filiformis										Zancudomyces culisetae
					Methanobrevibacter gottschalkii										Brettanomyces naardenensis
					Methanobrevibacter millerae										Nadsonia fulvescens
					Methanobrevibacter oralis										Spizellomyces punctatus
					Methanobrevibacter sp, NOE										Gonapodya prolifera
					Methanobrevibacter woesei										Smittium culicis
					Methanothermobacter defluvii										Helotiales_uc
					Methanothermobacter_uc										Madurella mycetomatis
					Methanobacteriales archaeon HGW-Methanobacteriales-1										Auricularia subglabra
					Methanococcus vannielii										Phycomyces blakesleeanus
					Arc I group archaeon U1lsi0528_Bin055										Aspergillus_uc
					Arc I group archaeon U1lsi0528_Bin089										[Candida] glabrata
					Methanocorpusculum parvum										Neocallimastix californiae
					Methanoculleus sediminis										Anaeromyces robustus
					Methanofollis sp, FWC-SCC2										Basidiobolus meristosporus
					Methanoplanus limicola
					uncultured Methanoplanus sp,
					Methanomicrobiales archaeon HGW-Methanomicrobiales-3
					Methanomicrobiales_uc
					Methanosphaerula palustris
					Methanospirillum stamsii
					Candidatus Methanoperedens sp. BLZ1
					Candidatus Methanoperedens_uc
					Methanosaeta sp, PtaU1,Bin112
					Methanothrix soehngenii
					Methanococcoides vulcani
					Methanohalophilus portucalensis
					Methanosarcina sp,
					Methanosarcinales_uc
					Palaeococcus ferrophilus
					Palaeococcus pacificus
					Pyrococcus_uc
					Thermococcus barophilus
					Thermococcus litoralis
					Candidatus Methanomethylophilus alvus
					Methanomassiliicoccus sp,
					Ferroplasma sp, Type II
					Thermoplasmatales archaeon B_DKE
					Thermoplasmatales archaeon SG8-52-1
					Thermoplasmatales archaeon SG8-52-2
					Thermoplasmatales archaeon ex4484_30
					Nanoarchaeota archaeon
					Candidatus Nitrosotenuis aquarius
					Candidatus Nitrosotenuis sp.
					Candidatus Pacearchaeota archaeon
					archaeon BMS3Abin16
					archaeon GW2011_AR4
					uncultured archaeon
					Candidatus Altiarchaeales archaeon
					Candidatus Bathyarchaeota archaeon BA1
					Candidatus Heimdallarchaeota archaeon
					Candidatus Korarchaeota archaeon
					Candidatus Thorarchaeota archaeon AB_25
					Candidatus Thorarchaeota archaeon SMTZ1-83
					Candidatus Woesearchaeota archaeon CG10_big_fil_rev_8_21_14_0_10_45_16
					Acidilobus sp. SCGC AC-742_E15
					Archaeoglobus profundus
					Ferroglobus placidus
					Archaeoglobales archaeon
					Halobacterium_uc
					Halobacteriales_uc
					Methanobrevibacter cuticularis
					Methanosphaera sp. SHI1033
					Methanosphaera sp. SHI613
					Methanosphaera sp. WGK6
					Methanosphaera_uc
					Methanocalculus sp. MSAO_Arc2
					Methanocorpusculum bavaricum
					Methanoculleus horonobensis
					Methanoculleus thermophilus
					Methanofollis liminatans
					Methanolacinia petrolearia
					Methanomicrobiales archaeon HGW-Methanomicrobiales-1
					methanogenic archaeon mixed culture ISO4-G1
					Methanoregula boonei
					Methanoregula formicica
					Methanosaeta sp. NSM2
					Methanothrix sp.
					Methanococcoides methylutens
					Methanohalophilus halophilus
					Methanolobus psychrotolerans
					Methanolobus sp. SY-01
					Methanosarcinaceae_uc
					Candidatus Syntrophoarchaeum_uc
					Methanomassiliicoccales archaeon PtaB,Bin215
					Thermoplasmata archaeon M8B2D
					Thermoplasmatales archaeon BRNA1
					Candidatus Nitrosotalea bavarica
					Candidatus Woesearchaeota archaeon CG08_land_8_20_14_0_20_43_7
					Thermoprotei archaeon
					Hadesarchaea archaeon YNP_N21
					Methanobacterium sp. SMA-27
					Methanothermus fervidus
					Methanococcus maripaludis
					Methanomicrobia_uc
					Methanolacinia paynteri
					Methanolinea sp. SDB
					Methanosaeta harundinacea
					Methanothrix thermoacetophila
					Methanohalophilus sp. RSK
					Methanolobus psychrophilus
					Methanolobus tindarius
					Methanosarcina horonobensis
					Methanosarcina lacustris
					Methanosarcina sp. MSH10X1
					Methanosarcina sp. MTP4
					ANME-2 cluster archaeon
					Thermoplasmata archaeon HGW-Thermoplasmata-1
					Marine Group II euryarchaeote
					Halobacteriales archaeon QS_8_65_32
					Methanobacterium_uc
					Methanothermobacter wolfeii
					Methanocella paludicola
					Methanoculleus sp. SDB
					Methanomicrobium mobile
					Methanoregulaceae archaeon PtaB,Bin056
					Methanospirillum lacunae
					Methanophagales archaeon
					Candidatus Methanoperedens nitroreducens
					Methanolobus vulcani
					Methanomethylovorans hollandica
					Methanosalsum zhilinae
					Methanosarcina sp. Ant1
					Methanomassiliicoccales archaeon RumEn M2
					methanogenic archaeon ISO4-H5
					Thermoplasmata_uc
					Archaea_uc
					miscellaneous Crenarchaeota group archaeon SMTZ-80
					Euryarchaeota archaeon HGW-Euryarchaeota-1
					Halobacteria_uc
					Methanobacterium sp.
					Methanobrevibacter arboriphilus
					Methanocorpusculum labreanum
					Methanoregulaceae_uc
					Methanococcoides burtonii
					Methanolobus_uc
					Methanomethylovorans sp. PtaU1,Bin093
					Methanosalsum natronophilum
					Methanosarcina barkeri
					Methanosarcina spelaei
					Methanosarcinales archaeon
					Thermococcus chitonophagus
					Thermococci archaeon
					Candidatus Methanomassiliicoccus intestinalis
					Candidatus Bathyarchaeota archaeon
					Candidatus Lokiarchaeota archaeon
					Candidatus Thorarchaeota archaeon
					Euryarchaeota_uc
					Methanobrevibacter_uc
					Methanosphaera sp. rholeuAM74
					Methanocella arvoryzae
					Candidatus Methanoperedenaceae archaeon
					Methanolobus profundi
					Methanosarcina mazei
					Methanosarcina siciliae
					Methanomassiliicoccus luminyensis
					Thermoplasmata archaeon
					Candidatus Woesearchaeota archaeon
					Euryarchaeota archaeon
					Methanobrevibacter curvatus
					Methanobrevibacter smithii
					Methanocorpusculum_uc
					Methanothrix_uc
					Methanimicrococcus blatticola
					Methanohalophilus_uc
					Methanosarcina_uc
					Candidatus Methanoplasma termitum
