# Supplementary material for: Interkingdom Gut Microbiome and Resistome of the Cockroach Blattella germanica
Source: mSystems. 2021 May 11;6(3):e01213-20. doi: 10.1128/mSystems.01213-20 (PMC8125077; doi:10.1128/mSystems.01213-20)
Supplement: DATA SET S1 [file mSystems.01213-20-s001.xlsx]

## Sheet: Data set_S1.1. Archaea_families
(A) Relative abundance in control samples										(B) Relative abundance in experimental samples																				(C) Relative abundance (%)						(D) Barplot of relative abundance (%)
Archaea (families)	C0a	C10a	C30a	CC22n	CC34n	CC0a	CC10a	CC30a		Archaea (families)	K10a	K30a	KK22n	KK34n	KK0a	KK10a	KK30a	KC22n	KC34n	KC0a	KC10a	KC30a	KF22n	KF34n	KF0a	KF10a	KF30a			Archaea (families)	C+CC	K+KK	KC	KF
Methanosarcinaceae	25.86	23.33	23.6	21.51	27.81	16.88	20.17	21.08		Methanosarcinaceae	24.17	14.47	0	21.29	14.58	28.38	30	18.57	25	24.29	26.55	24.22	25	21.01	25.61	18.92	14.29			Acidilobaceae	0.47	0	0.09	0.34
Methanobacteriaceae	6.9	11.52	14.91	11.83	10.31	18.13	10.23	13.24		Methanobacteriaceae	7.5	14.47	0	8.39	2.08	4.73	8.57	7.14	6.73	8.47	12.39	18.69	6.94	10.14	6.1	8.11	14.29			Archaea_na	1.38	3.36	2.04	0.51
Methanomassiliicoccaceae	6.9	4.85	6.21	7.53	7.19	6.88	6.25	4.9		Euryarchaeota_na	8.33	3.95	0	9.03	8.33	7.43	4.29	8.57	3.85	1.69	2.21	3.81	2.78	5.07	4.88	5.41	7.62			Archaea_uc	1.48	0.98	1.49	1.53
Euryarchaeota_na	3.45	8.48	2.48	10.75	2.5	1.88	4.83	3.43		Methanomassiliicoccaceae	5	3.95	0	7.1	6.25	8.11	2.86	7.14	2.88	8.19	5.75	4.15	6.94	5.8	1.22	5.41	2.86			Archaeoglobaceae	0.44	0.98	0.95	0
Methanosaetaceae	6.9	2.12	4.97	4.3	4.69	4.38	2.84	3.92		Methanocorpusculaceae	6.67	5.26	0	3.87	0	2.03	4.29	2.86	1.92	7.06	8.41	3.81	4.17	6.52	0	5.41	4.76			Archaeoglobales_na	0.18	0.12	0.13	0.24
Methanocorpusculaceae	5.17	3.33	4.35	3.23	3.13	3.75	3.69	3.43		Thermoplasmata_na	4.17	3.95	0	4.52	4.17	3.38	5.71	0	1.92	3.11	4.87	3.81	2.78	3.62	8.54	2.7	2.86			Archaeoglobi_na	0.04	0	0.06	0.19
Methanomicrobiaceae	0	3.64	0.62	5.38	4.38	4.38	3.98	7.35		Candidatus Bathyarchaeota_na	2.5	2.63	0	1.94	0	0.68	2.86	2.86	1.92	2.82	2.65	2.08	9.72	2.54	3.66	2.7	8.57			Caldisphaeraceae	0.27	0	0	0.07
Candidatus Woesearchaeota_na	3.45	2.12	4.35	1.08	4.69	3.75	4.26	3.43		Methanospirillaceae	0.83	0	0	1.94	16.67	5.41	4.29	0	7.69	0.56	0.88	0	1.39	0.36	2.44	0	0.95			Candidatus Aenigmarchaeota_na	0	0.21	0	0.14
Thermoplasmata_na	3.45	1.82	3.11	2.15	1.56	5	4.26	3.92		Methanosaetaceae	3.33	6.58	0	0	0	4.05	1.43	0	0.96	5.08	4.42	5.19	0	3.99	3.66	2.7	1.9			Candidatus Altiarchaeales_na	0.38	0.1	0.34	0.56
Candidatus Bathyarchaeota_na	5.17	3.03	2.48	1.08	2.19	3.13	2.27	3.43		Candidatus Woesearchaeota_na	5.83	1.32	0	2.58	0	1.35	0	7.14	1.92	4.52	2.21	3.46	4.17	1.45	1.22	2.7	1.9			Candidatus Altiarchaeales_uc	0	0.2	0.07	0.26
Methanoregulaceae	5.17	3.33	3.73	0	1.56	1.25	1.99	3.92		Methanomicrobiaceae	3.33	1.32	0	2.58	0	0.68	0	1.43	0.96	1.69	0.44	3.81	4.17	5.07	1.22	5.41	4.76			Candidatus Bathyarchaeota_na	2.85	1.51	2.47	5.44
Methanocellaceae	3.45	2.12	1.24	1.08	0.31	2.5	2.56	3.43		Archaea_na	0.83	0	0	2.58	8.33	6.08	5.71	0	5.77	0.85	2.21	1.38	0	0.36	1.22	0	0.95			Candidatus Bathyarchaeota_uc	0.06	0.71	0.73	0.78
Thermococcaceae	3.45	0.3	0.62	2.15	2.19	2.5	2.27	1.47		Methanomassiliicoccales_na	0.83	2.63	0	1.29	2.08	0	1.43	7.14	0	0	0.44	2.08	5.56	1.45	1.22	2.7	2.86			Candidatus Diapherotrites_na	0.14	0.58	0.55	0.07
Methanosarcinales_na	1.72	2.42	3.11	2.15	1.25	1.25	0.85	0		Methanocellaceae	2.5	2.63	0	3.23	4.17	0	0	2.86	1.92	3.39	2.65	0.69	2.78	1.09	0	0	1.9			Candidatus Heimdallarchaeota_na	0.66	2.55	0.7	0.69
Archaea_uc	0	1.52	1.86	0	1.56	1.88	2.56	2.45		Candidatus Lokiarchaeota_na	2.5	2.63	0	1.94	0	1.35	1.43	0	0	0.28	0.44	1.73	1.39	2.17	3.66	5.41	1.9			Candidatus Korarchaeota_na	0.25	0.31	0	0.45
Candidatus Thorarchaeota_na	0	2.12	0.62	2.15	2.81	1.25	1.14	1.47		Candidatus Heimdallarchaeota_na	0	2.63	0	0.65	6.25	4.05	4.29	0	0.96	0.85	1.33	0.35	1.39	1.09	0	0	0.95			Candidatus Lokiarchaeota_na	1.28	1.41	0.49	2.91
Archaea_na	3.45	0.3	2.48	0	0.94	1.25	1.14	1.47		Archaea_uc	0	1.32	0	0	0	2.7	2.86	0	1.92	2.26	2.21	1.04	0	1.81	4.88	0	0.95			Candidatus Lokiarchaeota_uc	0.04	0	0.06	0
Candidatus Lokiarchaeota_na	1.72	1.21	0.62	0	1.25	1.88	2.56	0.98		Methanoregulaceae	1.67	1.32	0	1.94	0	0	0	0	1.92	0.28	0.88	2.42	4.17	1.09	0	2.7	2.86			Candidatus Methanomethylophilaceae	0.2	0.53	1.05	0.24
Candidatus Methanoperedenaceae	0	2.12	1.24	1.08	1.56	1.25	2.27	0.49		Methanomicrobiales_na	0.83	0	0	0.65	0	0	0	2.86	0.96	1.41	0.88	2.08	1.39	1.09	3.66	5.41	0			Candidatus Methanoperedenaceae	1.25	0.49	0.71	2.35
Euryarchaeota_uc	1.72	1.21	1.86	1.08	1.56	1.25	1.14	0		Methanococcaceae	0.83	1.32	0	1.94	0	0	0	4.29	1.92	0.56	1.33	0.69	0	1.09	1.22	2.7	1.9			Candidatus Micrarchaeota_na	0.19	0.59	0.21	0
Methanospirillaceae	3.45	0.61	1.24	1.08	0.31	0	0.28	0.49		Euryarchaeota_uc	0	0	0	1.94	4.17	3.38	1.43	1.43	2.88	0.85	0.88	0.69	0	0.36	0	0	0.95			Candidatus Micrarchaeota_uc	0.07	0	0	0.54
Methanomassiliicoccales_na	0	0.61	0.62	3.23	0.94	0.63	0.57	0		Candidatus Methanoperedenaceae	0.83	2.63	0	0	0	0	0	0	0	0.56	0.88	2.08	1.39	1.81	1.22	5.41	1.9			Candidatus Odinarchaeota_na	0.2	0.38	0	0
Halobacteriales_na	0	0.61	0.62	1.08	0.31	1.88	0.57	1.47		Candidatus Thorarchaeota_na	2.5	0	0	1.29	0	2.03	0	0	0.96	1.69	1.33	1.38	0	1.81	1.22	0	1.9			Candidatus Thorarchaeota_na	1.45	0.83	1.07	0.99
Methanomicrobiales_na	0	1.52	0.62	1.08	0.94	0	0.28	1.47		Thermoplasmatales_na	0	1.32	0	0.65	2.08	0.68	1.43	1.43	0	0.85	0.88	0	1.39	1.09	0	2.7	0			Candidatus Verstraetearchaeota_na	0.2	0.8	0.06	1.21
Halobacteriaceae	3.45	0.3	0.62	0	0.63	0	0.28	0		Thermococcaceae	0	0	0	1.29	0	1.35	0	0	0	1.41	0.88	0.69	2.78	1.09	1.22	2.7	0.95			Candidatus Woesearchaeota_na	3.39	1.58	3.85	2.29
Candidatus Heimdallarchaeota_na	0	0.61	0	0	1.25	0	3.41	0		Methanosarcinales_na	0.83	2.63	0	0.65	0	0	0	0	1.92	1.13	0	1.38	2.78	1.45	0	0	0			Candidatus Woesearchaeota_uc	0.04	0.09	0.24	0
Thaumarchaeota_na	0	0.91	1.24	0	0	1.88	0.85	0		Candidatus Bathyarchaeota_uc	0	0	0	0	0	0.68	4.29	1.43	1.92	0.28	0	0	0	0	1.22	2.7	0			Desulfurococcaceae	0.08	0	0	0
Thermoplasmatales_na	0	0.91	0.62	0	0.94	1.25	0.57	0.49		Methanomicrobiales_uc	0	0	0	0	2.08	0.68	0	2.86	2.88	1.13	0.44	0	1.39	0.72	0	0	0			Desulfurococcales_na	0.16	0	0.25	0.07
Methanococcaceae	0	1.52	0	0	1.56	0	1.14	0.49		Candidatus Verstraetearchaeota_na	1.67	2.63	0	1.29	0	0	0	0	0	0.28	0	0	1.39	0.72	1.22	2.7	0			Euryarchaeota_na	4.73	5.91	4.03	5.15
Methanophagales_na	1.72	0.3	0.62	0	0	0	0.57	1.47		Archaeoglobaceae	0	0	0	0	4.17	2.7	0	1.43	2.88	0	0.44	0	0	0	0	0	0			Euryarchaeota_uc	1.23	1.56	1.35	0.26
Thermoplasmata_uc	0	0.3	0.62	0	0	1.25	1.7	0.49		Halorubraceae	0	1.32	0	0.65	2.08	0	0	0	2.88	0.85	0.44	0.35	0	0.72	0	0	1.9			Ferroplasmaceae	0.36	0.6	0.37	0.49
Thermococci_na	0	1.21	0.62	1.08	0.31	0	0.28	0.49		Haloferacaceae	0	0	0	1.94	0	0	0	2.86	0.96	0.85	0	0.69	0	1.45	1.22	0	0.95			Hadesarchaea_na	0.44	0.1	0.43	0.58
Halobacteria_uc	0	0.3	0.62	1.08	0	0.63	0.28	0.98		Haloarculaceae	0	0	0	0	2.08	2.03	0	4.29	0	0.56	0	0	0	0.36	0	0	0.95			Haloarculaceae	0.21	0.59	0.97	0.26
Halorubraceae	0	0.61	1.24	0	1.25	0	0.28	0.49		Candidatus Methanomethylophilaceae	1.67	0	0	0.65	0	0	1.43	0	2.88	1.13	0.88	0.35	0	0	1.22	0	0			Halobacteria_uc	0.49	0.7	0.56	0.32
Acidilobaceae	0	0	1.24	1.08	0	0	0	1.47		Halobacteriales_na	0	0	0	0	0	0.68	1.43	1.43	2.88	1.41	0.44	0	0	1.09	0	0	0			Halobacteriaceae	0.66	0.38	0.06	0.07
Thermoprotei_na	0	1.52	0	0	0	0.63	1.14	0.49		Halobacteria_uc	1.67	1.32	0	1.94	0	0	0	0	0.96	0.28	0.88	0.69	0	0.36	1.22	0	0			Halobacteriales_na	0.82	0.3	1.23	0.22
Archaeoglobaceae	0	0.61	1.24	0	0.63	0	0.57	0.49		Methanothermaceae	0.83	0	0	0.65	0	0	0	1.43	0	0	0	0	1.39	0	1.22	2.7	0.95			Halobacteriales_uc	0.27	0	0	0.49
Hadesarchaea_na	0	0.61	0.62	1.08	0.31	0.63	0.28	0		Ferroplasmaceae	0	0	0	0	4.17	0	0	1.43	0	0	0.44	0	0	0	2.44	0	0			Haloferacaceae	0.25	0.28	1.07	0.72
Methanomicrobia_uc	0	0.61	0	0	0.94	1.25	0.28	0		Thaumarchaeota_na	1.67	0	0	0	0	0.68	0	0	0	1.13	1.33	0.35	0	1.09	1.22	0	0.95			Halorubraceae	0.48	0.58	0.9	0.53
Candidatus Altiarchaeales_na	0	0.3	1.24	0	0.94	0	0.57	0		Methanobacteriales_na	0.83	2.63	0	0	0	0.68	2.86	0	0	0.85	0	0	0	0	0	0	0			Methanobacteriaceae	12.13	6.54	10.68	9.12
Methanocalculaceae	0	0.3	0	2.15	0	0	0	0.49		Candidatus Diapherotrites_na	0	1.32	0	0.65	2.08	0	0	1.43	0.96	0	0	0.35	0	0.36	0	0	0			Methanobacteriales_na	0.18	1	0.17	0
Ferroplasmaceae	1.72	0	0	0	0	0.63	0.57	0		Methanophagales_na	0.83	0	0	0.65	0	0	1.43	0	1.92	0	0.88	0.69	0	0.36	0	0	0			Methanocalculaceae	0.37	0	0	0
Methanothermaceae	0	0.91	0.62	0	0	0.63	0.28	0		Thermoprotei_na	0.83	0	0	3.23	0	0	0	0	0	0	1.33	0	0	0	1.22	0	0			Methanocellaceae	2.09	1.79	2.3	1.15
Nitrosopumilaceae	0	0	0	2.15	0	0	0.28	0		Thermococci_na	0	0	0	0	0	0	0	2.86	0	0.56	0.88	0.35	0	0	1.22	0	0			Methanococcaceae	0.59	0.58	1.76	1.38
Nanoarchaeota_na	1.72	0.61	0	0	0	0	0	0		Hadesarchaea_na	0	0	0	0	0	0.68	0	0	0.96	0.85	0	0.35	0	0.72	1.22	0	0.95			Methanocorpusculaceae	3.76	3.16	4.81	4.17
Halobacteriales_uc	0	0	0	1.08	0	0.63	0	0.49		Nitrosopumilaceae	0	1.32	0	0	0	0	2.86	0	0	0	0	0	0	0	1.22	0	0			Methanomassiliicoccaceae	6.34	4.75	5.62	4.44
Caldisphaeraceae	0	0	0	2.15	0	0	0	0		Candidatus Micrarchaeota_na	0	0	0	0	2.08	2.03	0	0	0	0.28	0.44	0.35	0	0	0	0	0			Methanomassiliicoccales_na	0.82	1.18	1.93	2.76
Candidatus Korarchaeota_na	0	0.91	0	0	0	0.63	0	0.49		Candidatus Altiarchaeales_na	0	0	0	0	0	0.68	0	0	0	0.56	0.44	0.69	2.78	0	0	0	0			Methanomassiliicoccales_uc	0.04	0.3	0	0.19
Haloferacaceae	0	0	0	0	0.63	0.63	0.28	0.49		Methanomicrobia_na	0	1.32	0	0	0	0	0	1.43	0	0.28	0.88	0	0	1.09	0	0	0			Methanomicrobia_na	0.25	0.19	0.52	0.22
Methanomicrobia_na	0	0	0	1.08	0.63	0	0.28	0		Methanomicrobia_uc	0	0	0	1.29	0	0	0	1.43	0	0	0.88	0.69	0	0.36	0	0	0			Methanomicrobia_uc	0.38	0.18	0.6	0.07
Haloarculaceae	0	0	0	1.08	0	0	0.57	0		Thermoplasmata_uc	0.83	0	0	0	0	0	0	0	0	1.13	0	0.35	0	0.36	0	0	1.9			Methanomicrobiaceae	3.71	1.13	1.67	4.13
Candidatus Verstraetearchaeota_na	0	0	0.62	0	0	0	0	0.98		Candidatus Korarchaeota_na	0.83	1.32	0	0	0	0	0	0	0	0	0	0	0	0.36	0	0	1.9			Methanomicrobiales_na	0.74	0.21	1.64	2.31
Candidatus Odinarchaeota_na	0	0	0	1.08	0	0	0	0.49		Methanosarcinales_uc	0	0	0	1.29	0	0	0	0	0	1.13	0	0.35	0	1.45	0	0	0			Methanomicrobiales_uc	0.11	0.39	1.46	0.42
Candidatus Methanomethylophilaceae	0	0	0	0	0.94	0.63	0	0		Theionarchaea_na	0	1.32	0	0.65	0	0	0	0	0	0	0	0.35	0	0.36	0	0	0.95			Methanophagales_na	0.59	0.42	0.7	0.07
Candidatus Micrarchaeota_na	0	0.91	0	0	0.63	0	0	0		Nanoarchaeota_na	0	0	0	0	0	0.68	0	0	0	0	0	0	0	0.36	2.44	0	0			Methanoregulaceae	2.62	0.7	1.1	2.16
Methanobacteriales_na	0	0	0	0	0	0.63	0.85	0		Halobacteriaceae	0	2.63	0	0	0	0	0	0	0	0.28	0	0	0	0.36	0	0	0			Methanosaetaceae	4.26	2.2	3.13	2.45
Archaeoglobales_na	0	0.3	0	0	0	0.63	0	0.49		Candidatus Altiarchaeales_uc	0	0	0	0	0	0	1.43	0	0	0	0	0.35	0	0.36	0	0	0.95			Methanosarcinaceae	22.53	18.98	23.73	20.97
Desulfurococcales_na	0	0	0	0	0.63	0.63	0	0		Methanomassiliicoccales_uc	0	0	0	0	2.08	0	0	0	0	0	0	0	0	0	0	0	0.95			Methanosarcinales_na	1.59	0.59	0.89	0.85
Candidatus Diapherotritena	0	0	0.62	0	0	0	0	0.49		Candidatus Micrarchaeota_uc	0	0	0	0	0	0	0	0	0	0	0	0	0	0	0	2.7	0			Methanosarcinales_uc	0.07	0.18	0.3	0.29
Natrialbaceae	0	0.3	0	0	0.31	0	0	0.49		Archaeoglobales_na	0.83	0	0	0	0	0	0	0	0	0.28	0	0.35	0	0	1.22	0	0			Methanospirillaceae	0.93	4.16	1.83	1.03
Methanomicrobiales_uc	0	0	0	0	0.31	0	0.57	0		Candidatus Odinarchaeota_na	0	2.63	0	0	0	0	0	0	0	0	0	0	0	0	0	0	0			Methanothermaceae	0.3	0.21	0.29	1.25
Desulfurococcaceae	0	0.3	0	0	0.31	0	0	0		Natrialbaceae	0	1.32	0	0	0	0	0	0	0	0	0.44	0.35	0	0.36	0	0	0			Nanoarchaeota_na	0.29	0.1	0	0.56
Methanosarcinales_uc	0	0	0	0	0.31	0	0.28	0		Halobacteriales_uc	0	0	0	0	0	0	0	0	0	0	0	0	0	0	2.44	0	0			Natrialbaceae	0.14	0.19	0.16	0.07
Candidatus Micrarchaeota_uc	0	0.3	0	0	0	0	0.28	0		Candidatus Aenigmarchaeota_na	0.83	0	0	0.65	0	0	0	0	0	0	0	0	0	0.72	0	0	0			Nitrosopumilaceae	0.3	0.6	0	0.24
Candidatus Bathyarchaeota_uc	0	0	0	0	0	0	0	0.49		Acidilobaceae	0	0	0	0	0	0	0	0	0	0	0.44	0	0	0.72	0	0	0.95			Nitrosopumilales_na	0	0.21	0	0
Candidatus Lokiarchaeota_uc	0	0	0	0	0.31	0	0	0		Candidatus Woesearchaeota_uc	0	0	0	0.65	0	0	0	0	0	0.85	0	0.35	0	0	0	0	0			Thaumarchaeota_na	0.61	0.33	0.56	0.65
Theionarchaea_na	0	0	0	0	0.31	0	0	0		Thermofilaceae	0	0	0	0	0	0	1.43	0	0	0.28	0	0	0	0	0	0	0			Theionarchaea_na	0.04	0.28	0.07	0.26
Archaeoglobi_na	0	0.3	0	0	0	0	0	0		Desulfurococcales_na	0	0	0	0	0	0	0	0	0.96	0.28	0	0	0	0.36	0	0	0			Thermococcaceae	1.87	0.38	0.6	1.75
Candidatus Woesearchaeota_uc	0	0	0	0	0	0	0.28	0		Nitrosopumilales_na	0.83	0	0	0.65	0	0	0	0	0	0	0	0	0	0	0	0	0			Thermococci_na	0.5	0	0.93	0.24
Methanomassiliicoccales_uc	0	0	0	0	0	0	0.28	0		Archaeoglobi_na	0	0	0	0	0	0	0	0	0	0.28	0	0	0	0	0	0	0.95			Thermofilaceae	0	0.2	0.06	0
										Caldisphaeraceae	0	0	0	0	0	0	0	0	0	0	0	0	0	0.36	0	0	0			Thermoplasmata_na	3.16	3.7	2.74	4.1
										Candidatus Lokiarchaeota_uc	0	0	0	0	0	0	0	0	0	0.28	0	0	0	0	0	0	0			Thermoplasmata_uc	0.55	0.12	0.3	0.45
										Desulfurococcaceae	0	0	0	0	0	0	0	0	0	0	0	0	0	0	0	0	0			Thermoplasmatales_na	0.6	0.88	0.63	1.04
										Methanocalculaceae	0	0	0	0	0	0	0	0	0	0	0	0	0	0	0	0	0			Thermoprotei_na	0.47	0.58	0.27	0.24
__uc: unclassified or unresolved families: at least two or more species or genera from the database match the query reads with similar score.
__na: not assigned: families lacking annotation in the taxonomy database, because no official name is not accepted yet for those taxa.

## Sheet: S1.2. Archaea_species (controls
(A) Relative abundance in control samples
Archaea (species)	C0a	C10a	C30a	CC22n	CC34n	CC0a	CC10a	CC30a
Methanimicrococcus blatticola	1.72	2.73	4.97	4.3	7.81	2.5	3.13	4.41
Candidatus Methanoplasma termitum	6.9	3.64	3.11	5.38	4.38	2.5	3.98	1.47
Methanobrevibacter smithii	3.45	2.73	2.48	1.08	1.56	10.63	3.13	5.88
Methanothrix_uc	5.17	1.21	3.11	2.15	2.81	4.38	2.27	1.96
Euryarchaeota archaeon	3.45	2.42	2.48	5.38	0.63	0.625	2.84	0.98
Candidatus Woesearchaeota archaeon	1.72	1.21	1.86	1.08	3.75	1.88	3.98	2.45
Candidatus Bathyarchaeota archaeon	5.17	1.82	1.24	0	2.1875	1.88	1.42	2.94
Thermoplasmata archaeon	1.72	1.52	2.48	0	0.63	4.38	2.84	2.94
Methanosarcina_uc	1.72	3.94	3.11	1.08	3.44	1.88	0.57	0.49
Methanocorpusculum_uc	1.72	2.12	0.62	2.15	1.56	1.88	2.27	3.43
Methanohalophiluuc	1.72	0.91	1.24	3.23	0.63	1.25	1.42	1.47
Archaea_uc	0	1.52	1.86	0	1.56	1.88	2.56	2.45
Methanobrevibacter_uc	0	0.91	2.48	2.15	0.63	3.13	0.57	0.49
Methanomassiliicoccus luminyensis	0	0.3	0.62	1.08	1.88	4.38	1.42	0.49
Methanosarcina barkeri	0	0.91	2.48	2.15	1.25	0	1.7	1.47
Methanosarcina mazei	0	0.61	1.24	4.3	0.31	0.63	0.85	1.96
Euryarchaeota_uc	1.72	1.21	1.86	1.08	1.56	1.25	1.14	0
Methanocorpusculum labreanum	1.72	0.61	3.73	0	1.56	1.88	0.28	0
Candidatus Lokiarchaeota archaeon	1.72	1.21	0.62	0	1.25	1.88	2.56	0.49
Methanosarcina spelaei	0	1.82	1.24	0	2.81	1.88	1.42	0.49
Methanocella arvoryzae	1.72	0.91	1.24	0	0.31	0.63	1.14	3.43
Methanosarcina siciliae	1.72	1.52	1.24	0	1.25	1.25	0.85	1.47
Candidatus Thorarchaeota archaeon	0	1.52	0.62	2.15	2.5	0.63	0.85	0.98
Methanosarcina sp. Ant1	5.17	0.91	0	0	1.88	0.63	0	0.49
Methanobrevibacter curvatus	1.72	0.91	0.62	3.23	0.94	0.63	0.28	0.49
Candidatus Methanomassiliicoccus intestinalis	0	0.91	1.86	1.08	0.94	0	0.85	2.45
Methanosarcinales archaeon	0	0.91	2.48	2.15	0.63	0.63	0.85	0
Euryarchaeota archaeon HGW-Euryarchaeota-1	0	2.73	0	2.15	0.63	0.63	0.57	0.49
Methanoregulaceae_uc	0	0.91	1.24	0	0.63	1.25	0.57	2.45
Methanocella paludicola	1.72	1.21	0	1.08	0	1.25	1.42	0
Methanoculleus sp. SDB	0	0.3	0	2.15	1.56	0	1.14	1.47
Methanolobus profundi	1.72	0.61	0.62	0	0.31	1.25	0.85	0.98
Methanospirillum lacunae	3.45	0.61	1.24	0	0.31	0	0	0.49
Candidatus Methanoperedenaceae archaeon	0	1.21	0.62	1.08	0.94	0.63	1.14	0.49
Methanobacterium sp.	0	0.3	1.24	1.08	0.63	0	0.57	1.96
Methanolinea sp. SDB	1.72	0.91	1.86	0	0	0	0	0.98
Marine Group II euryarchaeote	0	2.12	0	1.08	0.63	0	0.57	0.98
Methanomicrobium mobile	0	0.61	0	3.23	0.63	0.63	0.28	0
Methanomethylovorans sp. PtaU1.Bin093	0	0.91	0.62	0	1.25	0.63	1.42	0.49
Thermococcus chitonophagus	1.72	0	0	1.08	0.31	0.63	0.85	0.49
Methanosalsum natronophilum	1.72	0.61	0.62	0	0.31	0	1.14	0.49
Methanomethylovorans hollandica	1.72	0.91	0	0	0.94	0.63	0.57	0
Methanolobus tindarius	1.72	0.91	0	0	1.25	0	0.85	0
Methanophagales archaeon	1.72	0.3	0.62	0	0	0	0.57	1.47
Methanosphaera sp. rholeuAM74	0	0.3	0.62	1.08	0.63	0.63	0.85	0.49
Methanococcoides burtonii	1.72	0.3	0.62	1.08	0	0	0.28	0.49
Thermoplasmata_uc	0	0.3	0.62	0	0	1.25	1.7	0.49
Methanothermobacter wolfeii	0	0.61	1.86	0	0.63	0	0.28	0.98
Methanolobus vulcani	0	0.91	0	1.08	0.63	1.25	0	0.49
Methanolobuuc	0	0	1.24	1.08	0.31	0.63	0.57	0.49
Methanosaeta harundinacea	1.72	0.3	0	1.08	0	0	0	0.98
Thermococci archaeon	0	1.21	0.62	1.08	0.31	0	0.28	0.49
Candidatus Woesearchaeota archaeon CG08_land_8_20_14_0_20_43_7	0	0	0.62	0	0.94	1.88	0	0.49
Halobacteria_uc	0	0.3	0.62	1.08	0	0.63	0.28	0.98
Acidilobus sp. SCGC AC-742_E15	0	0	1.24	1.08	0	0	0	1.47
Methanobacterium_uc	0	0.3	1.24	1.08	0.31	0	0.85	0
Thermoprotei archaeon	0	1.52	0	0	0	0.63	1.14	0.49
miscellaneous Crenarchaeota group archaeon SMTZ-80	0	0.61	0.62	1.08	0	0.63	0.28	0.49
methanogenic archaeon ISO4-H5	1.72	0.3	0	1.08	0.31	0	0.28	0
Methanolacinia paynteri	0	0.3	0	0	0.63	0	0.28	2.45
Methanosalsum zhilinae	0	0.3	0	1.08	0.63	0	0.57	0.98
Methanosarcina horonobensis	0	0	0	1.08	0.31	0	1.14	0.98
Methanococcus maripaludis	0	1.21	0	0	0.94	0	0.85	0.49
Methanoregulaceae archaeon PtaB.Bin056	1.72	0.61	0	0	0.31	0	0.28	0.49
Methanocorpusculum bavaricum	1.72	0	0	1.08	0	0	0.57	0
Candidatus Woesearchaeota archaeon CG10_big_fil_rev_8_21_14_0_10_45_16	1.72	0.3	1.24	0	0	0	0	0
Methanobrevibacter arboriphilus	0	0.61	0.62	0	0.63	0.63	0.28	0.49
Methanomassiliicoccales archaeon RumEn M2	0	0.3	0	1.08	0.63	0.63	0.57	0
Thermoplasmata archaeon HGW-Thermoplasmata-1	0	0	0	1.08	0.63	0.63	0.85	0
Methanomicrobia_uc	0	0.61	0	0	0.94	1.25	0.28	0
Methanoculleus horonobensis	0	0	0.62	0	0	1.88	0	0.49
Methanococcoides methylutens	1.72	0.61	0.62	0	0	0	0	0
Methanocalculus sp. MSAO_Arc2	0	0.3	0	2.15	0	0	0	0.49
archaeon GW2011_AR4	1.72	0	0	0	0	0.63	0	0.49
Methanolacinia petrolearia	0	0.61	0	0	0	1.25	0	0.98
ANME-2 cluster archaeon	0	1.21	0.62	0	0.31	0.63	0	0
Candidatus Methanoperedens nitroreducens	0	0.61	0.62	0	0.31	0.63	0.57	0
Methanoregula boonei	1.72	0	0.62	0	0.31	0	0	0
Halobacteriales archaeon QS_8_65_32	0	0.3	0	0	0.31	1.25	0.28	0.49
Methanobrevibacter cuticularis	1.72	0	0	0	0	0.63	0.28	0
Candidatus Heimdallarchaeota archaeon	0	0.3	0	0	0.625	0	1.7	0
Methanohalophilus sp. RSK	0	0	0.62	0	0.31	0.63	0	0.98
Methanobrevibacter woesei	0	1.52	0	0	0	0	0	0.98
uncultured archaeon	0	0	1.24	0	0.625	0.63	0	0
Methanothermus fervidus	0	0.91	0.62	0	0	0.63	0.28	0
Methanosarcina sp. MTP4	0	0.91	0.62	0	0.31	0	0.57	0
archaeon BMS3Abin16	1.72	0.3	0	0	0.31	0	0	0
Candidatus Syntrophoarchaeum_uc	1.72	0.3	0	0	0.31	0	0	0
Halobacterium_uc	1.72	0.3	0	0	0.31	0	0	0
Nanoarchaeota archaeon	1.72	0.61	0	0	0	0	0	0
Methanosaeta sp. NSM2	0	0	0.62	1.08	0.63	0	0	0
Methanolobus psychrophilus	0	0.3	0.62	1.08	0	0	0.28	0
Methanococcoides vulcani	1.72	0	0	0	0	0	0	0.49
Pyrococcuuc	1.72	0	0	0	0	0	0	0.49
Halobacteriales_uc	0	0	0	1.08	0	0.63	0	0.49
Methanofollis liminatans	0	0.61	0	0	0	0	0.57	0.98
Caldisphaera lagunensis	0	0	0	2.15	0	0	0	0
Candidatus Nitrosarchaeum limnium	0	0	0	2.15	0	0	0	0
Palaeococcus ferrophilus	0	0	0	0	0	1.25	0.85	0
methanogenic archaeon mixed culture ISO4-G1	0	0.3	0	0	0	0	0.28	1.47
Candidatus Heimdallarchaeota archaeon B3_Heim	0	0	0	0	0.625	0	1.42	0
Halalkalicoccuuc	1.72	0	0	0	0.31	0	0	0
Methanosarcina sp.	1.72	0.3	0	0	0	0	0	0
Candidatus Korarchaeota archaeon	0	0.91	0	0	0	0.63	0	0.49
Methanomicrobiales archaeon HGW-Methanomicrobiales-1	0	0.3	0	1.08	0.63	0	0	0
Methanosphaera sp. SHI1033	0	0	0	0	0.94	0	0.57	0.49
Hadesarchaea archaeon YNP_N21	0	0.3	0	1.08	0.31	0	0.28	0
Thermoplasmata archaeon M8B2D	0	0	0.62	0	0	0	0.28	0.98
Methanobacterium sp. SMA-27	0	0.3	0.62	0	0.31	0.63	0	0
Candidatus Altiarchaeales archaeon	0	0	0.62	0	0.9375	0	0.28	0
Methanosarcina lacustris	0	0	0.62	0	0.31	0.63	0.28	0
Methanosarcina sp. MSH10X1	0	0.3	0.62	0	0	0.63	0.28	0
Methanosphaera sp. WGK6	0	0	0.62	0	0	0.63	0.57	0
Methanothrix thermoacetophila	0	0.3	0.62	0	0.31	0	0	0.49
Ferroplasma_uc	1.72	0	0	0	0	0	0	0
Methanolobus sp. SY-01	0	0.61	0	0	0.63	0	0	0.49
Aciduliprofundum_uc	0	0	0	1.08	0	0.63	0	0
Halobacteriales archaeon QH_10_67_22	0	0	0	1.08	0	0.63	0	0
Methanosphaera sp. SHI613	0	0.3	0	1.08	0.31	0	0	0
Methanosphaera_uc	0	0.3	0	1.08	0.31	0	0	0
Candidatus Verstraetearchaeota archaeon	0	0	0.62	0	0	0	0	0.98
Candidatus Odinarchaeota archaeon LCB_4	0	0	0	1.08	0	0	0	0.49
Thermococcus barophilus	0	0	0	0	0.94	0.63	0	0
Candidatus Nitrosotenuis sp.	0	0.3	0	0	0	1.25	0	0
Salinigranum_uc	0	0.3	1.24	0	0	0	0	0
Methanobrevibacter sp. NOE	0	0.91	0	0	0.63	0	0	0
Methanobrevibacter millerae	0	0	1.24	0	0	0	0.28	0
Methanobacteriales archaeon HGW-Methanobacteriales-1	0	0	0	0	0	0.63	0.85	0
archaeon	0	0	0.62	0	0	0	0.85	0
Archaeoglobales archaeon	0	0.3	0	0	0	0.63	0	0.49
Candidatus Thorarchaeota archaeon SMTZ1-83	0	0.3	0	0	0	0.63	0	0.49
Candidatus Pacearchaeota archaeon	0	0	0.62	0	0	0	0.28	0.49
Arc I group archaeon U1lsi0528_Bin089	0	0	0	1.08	0.31	0	0	0
candidate division MSBL1 archaeon SCGC-AAA259I09	0	0.3	0	1.08	0	0	0	0
Methanospirillum stamsii	0	0	0	1.08	0	0	0.28	0
Desulfurococcales archaeon ex4484_42	0	0	0	0	0.63	0.63	0	0
Methanolobus psychrotolerans	0	0.3	0	0	0.31	0.63	0	0
Methanomassiliicoccales archaeon PtaB.Bin215	0	0.3	0.62	0	0.31	0	0	0
Methanobrevibacter oralis	0	0.61	0.62	0	0	0	0	0
Euryarchaeota archaeon ex4484_178	0	0.91	0	0	0.31	0	0	0
Methanoculleus thermophilus	0	0	0	0	0.31	0.63	0.28	0
Candidatus Bathyarchaeota archaeon BA1	0	0.3	0	0	0	0.63	0.28	0
Candidatus Nitrosotalea bavarica	0	0.3	0	0	0	0.63	0.28	0
Ferroglobus placidus	0	0.3	0	0	0.63	0	0.28	0
Archaeoglobus profundus	0	0.3	0.62	0	0	0	0.28	0
Ferroplasma sp. Type II	0	0	0	0	0	0.63	0.57	0
Methanobacterium sp. BAmetb5	0	0	0	0	0	0.625	0.57	0
Methanoculleus sediminis	0	0.61	0	0	0	0	0.57	0
Haloferacaceae archaeon SYSU A00711	0	0	0	0	0	0.63	0	0.49
Archaeoglobus fulgidus	0	0	0.62	0	0	0	0	0.49
Candidatus Diapherotrites archaeon CG08_land_8_20_14_0_20_34_12	0	0	0.62	0	0	0	0	0.49
Halobacteriales archaeon QH_7_68_42	0	0	0.62	0	0	0	0	0.49
Methanomassiliicoccus sp.	0	0	0.62	0	0	0	0	0.49
Methanothrix sp.	0	0.3	0	0	0.31	0	0	0.49
Methanohalophilus halophilus	0	0.3	0	0	0	0	0.28	0.49
Halomicrobium katesii	0	0	0	1.08	0	0	0	0
Methanomassiliicoccales archaeon PtaU1.Bin124	0	0	0	1.08	0	0	0	0
Methanomassiliicoccales archaeon RumEn M1	0	0	0	1.08	0	0	0	0
Thermococcuuc	0	0	0	1.08	0	0	0	0
Methanofollis sp. FWC-SCC2	0	0	0	0	0	0	0.57	0.49
Euryarchaeota archaeon CG01_land_8_20_14_3_00_38_12	0	0	0	0	0	0	0	0.98
Candidatus Methanomethylophilus alvus	0	0	0	0	0.31	0.63	0	0
Methanoculleus taiwanensis	0	0	0	0	0.94	0	0	0
Thermoplasmatales archaeon SG8-52-1	0	0	0	0	0.31	0.63	0	0
Methanomicrobiales archaeon HGW-Methanomicrobiales-3	0	0	0.62	0	0.31	0	0	0
Methanosaeta sp. PtaU1.Bin112	0	0	0.62	0	0.31	0	0	0
Thermoplasmatales archaeon ex4484_30	0	0.3	0	0	0	0.63	0	0
Methanobrevibacter gottschalkii	0	0.3	0.62	0	0	0	0	0
Thermoplasmatales archaeon SG8-52-2	0	0.3	0.62	0	0	0	0	0
Halopenitus malekzadehii	0	0	0	0	0.63	0	0.28	0
Methanococcus vannielii	0	0	0	0	0.63	0	0.28	0
Candidatus Micrarchaeota archaeon CG1_02_51_15	0	0.91	0	0	0	0	0	0
Candidatus Nitrosotenuis aquarius	0	0	0.62	0	0	0	0.28	0
miscellaneous Crenarchaeota group archaeon SMTZ1-55	0	0	0.62	0	0	0	0.28	0
Candidatus Thorarchaeota archaeon AB_25	0	0.3	0	0	0.31	0	0.28	0
Methanoregula formicica	0	0.3	0	0	0.31	0	0.28	0
Methanosarcinaceae_uc	0	0.3	0	0	0.31	0	0.28	0
Thermoplasmatales archaeon BRNA1	0	0.3	0	0	0.31	0	0.28	0
Candidatus Woesearchaeota archaeon B3_Woes	0	0.61	0	0	0	0	0.28	0
Methanocorpusculum parvum	0	0.61	0	0	0	0	0.28	0
Methanomicrobiales_uc	0	0	0	0	0.31	0	0.57	0
Methanosphaerula palustris	0	0.3	0	0	0	0	0.57	0
Natronolimnobius sp. XQ-INN 246	0	0	0	0	0.31	0	0	0.49
Methanohalophilus portucalensis	0	0.3	0	0	0	0	0	0.49
Methanoplanus limicola	0	0.3	0	0	0	0	0	0.49
Methanothermobacter defluvii	0	0	0	0	0	0	0.28	0.49
Candidatus Methanomethylophilus sp. 1R26	0	0	0	0	0.63	0	0	0
Candidatus Micrarchaeota archaeon CG1_02_47_40	0	0	0	0	0.63	0	0	0
Hadesarchaea archaeon DG-33	0	0	0	0	0	0.63	0	0
Haloferax_uc	0	0	0	0	0.63	0	0	0
Methanocella_uc	0	0	0	0	0	0.63	0	0
Thermococcus thioreducens	0	0	0	0	0.63	0	0	0
Aigarchaeota archaeon NZ13_MG1	0	0	0.62	0	0	0	0	0
Candidatus Altiarchaeales archaeon A3	0	0	0.62	0	0	0	0	0
Candidatus Woesearchaeota archaeon CG10_big_fil_rev_8_21_14_0_10_34_8	0	0	0.62	0	0	0	0	0
Hadesarchaea archaeon CG08_land_8_20_14_0_20_51_8	0	0	0.62	0	0	0	0	0
Methanohalobium evestigatum	0	0	0.62	0	0	0	0	0
Natronoarchaeum philippinense	0	0	0.62	0	0	0	0	0
Thermococcaceae_uc	0	0	0.62	0	0	0	0	0
Halorubrum coriense	0	0.3	0	0	0.31	0	0	0
Ignisphaera aggregans	0	0.3	0	0	0.31	0	0	0
Methanothermobacter_uc	0	0.3	0	0	0.31	0	0	0
Methanomicrobiales archaeon HGW-Methanomicrobiales-2	0	0.61	0	0	0	0	0	0
Arc I group archaeon U1lsi0528_Bin055	0	0	0	0	0.31	0	0.28	0
Candidatus Methanoperedens sp. BLZ1	0	0	0	0	0.31	0	0.28	0
Euryarchaeota archaeon RBG_19FT_COMBO_56_21	0	0	0	0	0.31	0	0.28	0
Methanobacterium sp. BRmetb2	0	0	0	0	0.31	0	0.28	0
Methanosarcinales_uc	0	0	0	0	0.31	0	0.28	0
Methanothrix soehngenii	0	0	0	0	0.31	0	0.28	0
Palaeococcus pacificus	0	0	0	0	0.31	0	0.28	0
Thermoplasmatales archaeon B_DKE	0	0	0	0	0.31	0	0.28	0
Candidatus Altiarchaeales archaeon IMC4	0	0.3	0	0	0	0	0.28	0
Candidatus Methanoperedens_uc	0	0.3	0	0	0	0	0.28	0
Candidatus Micrarchaeota_uc	0	0.3	0	0	0	0	0.28	0
Halobacteriales archaeon SW_6_65_15	0	0.3	0	0	0	0	0.28	0
Methanobrevibacter filiformis	0	0.3	0	0	0	0	0.28	0
Thermococcus litoralis	0	0.3	0	0	0	0	0.28	0
uncultured Methanoplanus sp.	0	0.3	0	0	0	0	0.28	0
archaeon HR02	0	0	0	0	0	0	0	0.49
Candidatus Bathyarchaeota_uc	0	0	0	0	0	0	0	0.49
Candidatus Lokiarchaeota archaeon Loki_b32	0	0	0	0	0	0	0	0.49
Candidatus Woesearchaeota archaeon CG_4_10_14_0_2_um_filter_33_13	0	0	0	0	0	0	0	0.49
Halobacteriales archaeon QS_5_68_33	0	0	0	0	0	0	0	0.49
Halorubrum sp. SD626R	0	0	0	0	0	0	0	0.49
Methanolobus sp. T82-4	0	0	0	0	0	0	0	0.49
Methanosphaera sp. rholeuAM6	0	0	0	0	0	0	0	0.49
Pyrococcus abyssi	0	0	0	0	0	0	0	0.49
Thermoplasmatales archaeon SG8-52-4	0	0	0	0	0	0	0	0.49
Candidatus Lokiarchaeota_uc	0	0	0	0	0.31	0	0	0
Halorubrum_uc	0	0	0	0	0.31	0	0	0
Methanobacterium paludis	0	0	0	0	0.31	0	0	0
Methanobrevibacter ruminantium	0	0	0	0	0.31	0	0	0
Methanobrevibacter wolinii	0	0	0	0	0.31	0	0	0
Methanoculleus marisnigri	0	0	0	0	0.31	0	0	0
Methanomethylovorans_uc	0	0	0	0	0.31	0	0	0
Methanosphaera sp. BMS	0	0	0	0	0.31	0	0	0
Theionarchaea archaeon DG-70	0	0	0	0	0.31	0	0	0
Archaeoglobi archaeon	0	0.3	0	0	0	0	0	0
Candidatus Bathyarchaeota archaeon B26-2	0	0.3	0	0	0	0	0	0
Candidatus Heimdallarchaeota archaeon LC_3	0	0.3	0	0	0	0	0	0
Candidatus Nitrosopelagicuuc	0	0.3	0	0	0	0	0	0
Hadesarchaea archaeon	0	0.3	0	0	0	0	0	0
Methanomicrobiales archaeon HGW-Methanomicrobiales-4	0	0.3	0	0	0	0	0	0
Methanoregula sp. PtaB.Bin085	0	0.3	0	0	0	0	0	0
Methanosarcina vacuolata	0	0.3	0	0	0	0	0	0
Methanothermococcus thermolithotrophicus	0	0.3	0	0	0	0	0	0
Natrinema_uc	0	0.3	0	0	0	0	0	0
Candidatus Heimdallarchaeota archaeon LC_2	0	0	0	0	0	0	0.28	0
Candidatus Nitrosopelagicus sp.	0	0	0	0	0	0	0.28	0
Candidatus Woesearchaeota_uc	0	0	0	0	0	0	0.28	0
Euryarchaeota archaeon TMED97	0	0	0	0	0	0	0.28	0
Haladaptatuuc	0	0	0	0	0	0	0.28	0
Halogranum gelatinilyticum	0	0	0	0	0	0	0.28	0
Halorhabdus rudnickae	0	0	0	0	0	0	0.28	0
Methanobacterium sp. PtaU1.Bin097	0	0	0	0	0	0	0.28	0
Methanococcoides sp. NM1	0	0	0	0	0	0	0.28	0
Methanocorpusculum sp. MCE	0	0	0	0	0	0	0.28	0
Methanohalophilus mahii	0	0	0	0	0	0	0.28	0
Methanomassiliicoccales_uc	0	0	0	0	0	0	0.28	0
Methanoregulaceae archaeon PtaU1.Bin066	0	0	0	0	0	0	0.28	0
Methanosaeta sp. PtaU1.Bin060	0	0	0	0	0	0	0.28	0
Methanosarcina acetivorans	0	0	0	0	0	0	0.28	0
Natronomonas moolapensis	0	0	0	0	0	0	0.28	0
Nitrosopumilus sp. BACL13 MAG-121220-bin23	0	0	0	0	0	0	0.28	0
uncultured marine group II/III euryarchaeote AD1000_21_F10	0	0	0	0	0	0	0.28	0

## Sheet: S1.3. Fungi_families
(A) Relative abundance in control samples										(B) Relative abundance in experimental samples																				(C) Relative abundance (%)						(D) Barplot of relative abundance (%)
Fungi (families)	C0a	C10a	C30a	CC22n	CC34n	CC0a	CC10a	CC30a		Fungi (families)	K10a	K30a	KK22n	KK34n	KK0a	KK10a	KK30a	KC22n	KC34n	KC0a	KC10a	KC30a	KF22n	KF34n	KF0a	KF10a	KF30a			Fungi	C+CC	K+KK	KC	KF
Neocallimastigaceae	0	5.48	7.69	9.52	20	16.67	15.25	10		Saccharomycetaceae	2.13	5.26	16.67	65.31	4.35	0	3.57	28	8.11	7.14	16.33	4.65	18.75	7.89	0	0	8			Agaricales_uc	1.47	0.3	0.47	0
Saccharomycetaceae	10	9.59	0	4.76	17.14	11.11	8.47	0		Neocallimastigaceae	10.64	7.02	0	5.1	4.35	8.77	0	16	10.81	16.07	2.04	11.63	18.75	5.26	12.9	7.69	16			Agaricomycetes_uc	0.24	0.3	0	0.53
Aspergillaceae	20	4.11	3.85	4.76	5.71	5.56	1.69	0		Malasseziaceae	6.38	1.75	66.67	3.06	0	0	0	0	2.7	1.79	2.04	0	6.25	2.63	9.68	0	0			Amanitaceae	0	0.5	0.93	0
Malasseziaceae	0	2.74	5.77	19.05	2.86	0	6.78	0		Exobasidiomycetes_uc	0	0	0	0	13.04	26.32	21.43	4	13.51	3.57	12.24	2.33	0	0	0	0	0			Ancylistaceae	0.24	0.3	0	0
Basidiobolaceae	10	2.74	1.92	9.52	2.86	5.56	1.69	2.5		Aspergillaceae	2.13	0	0	1.02	13.04	10.53	7.14	0	16.22	3.57	0	2.33	18.75	0	0	0	8			Ascoideaceae	0.65	0	1.01	0
Herpotrichiellaceae	20	1.37	7.69	0	0	0	1.69	2.5		Venturiaceae	4.26	0	0	0	0	3.51	0	4	2.7	0	2.04	4.65	0	5.26	6.45	15.38	4			Ascomycota_uc	0.57	1.67	0	0
Legeriomycetaceae	0	4.11	3.85	4.76	2.86	11.11	5.08	0		Plectosphaerellaceae	0	0	0	0	8.7	10.53	3.57	8	8.11	3.57	2.04	0	6.25	0	0	0	0			Aspergillaceae	5.71	4.84	4.42	5.35
Auriculariaceae	10	6.85	7.69	0	2.86	0	1.69	0		Botryosphaeriaceae	2.13	0	0	0	8.7	7.02	0	0	0	16.07	6.12	4.65	0	0	0	0	0			Auriculariaceae	3.64	0	0	4.8
Phycomycetaceae	10	4.11	1.92	0	0	5.56	1.69	0		Herpotrichiellaceae	2.13	5.26	0	0	0	0	0	0	0	0	0	4.65	0	2.63	3.23	15.38	8			Basidiobolaceae	4.6	0.94	2.14	2.5
Gonapodyaceae	10	0	0	0	5.71	0	3.39	2.5		Glomerellaceae	0	0	0	0	4.35	7.02	7.14	0	2.7	1.79	2.04	2.33	0	2.63	3.23	0	4			Basidiomycota_uc	0.48	0.5	0	0
Botryosphaeriaceae	0	0	0	0	0	11.11	5.08	2.5		Debaryomycetaceae	2.13	0	0	0	0	3.51	3.57	8	0	1.79	4.08	2.33	0	2.63	0	7.69	0			Blastocladiaceae	0	0	0	1.17
Mortierellaceae	0	0	5.77	9.52	0	0	0	2.5		Spizellomycetaceae	4.26	8.77	0	0	0	0	3.57	0	0	7.14	0	2.33	0	0	3.23	0	4			Botryosphaeriaceae	2.34	2.55	5.37	0
Spizellomycetaceae	0	1.37	3.85	9.52	0	0	0	2.5		Trichomonascaceae	0	0	0	0	0	0	0	8	0	0	0	0	0	2.63	6.45	15.38	0			Catenariaceae	0	0.5	0.41	0
Sordariales_na	0	2.74	1.92	0	0	5.56	3.39	2.5		Trichocomaceae	0	1.75	0	1.02	0	1.75	0	0	0	8.93	0	9.3	0	0	3.23	0	4			Caulochytriaceae	0.52	0.5	0	1.9
Hyaloscyphaceae	10	0	0	0	0	0	3.39	0		Basidiobolaceae	0	3.51	0	3.06	0	0	0	4	0	0	2.04	4.65	0	5.26	3.23	0	4			Ceratobasidiaceae	0.52	0	0.95	0
Debaryomycetaceae	0	4.11	0	0	2.86	5.56	0	0		Helotiales_uc	2.13	0	0	0	0	0	0	0	0	0	0	2.33	6.25	0	6.45	7.69	4			Chaetomiaceae	0.41	0.55	0	0
Cunninghamellaceae	0	1.37	0	0	5.71	0	0	5		Legeriomycetaceae	4.26	1.75	0	0	4.35	0	3.57	0	0	1.79	4.08	4.65	0	0	0	0	0			Chaetothyriales_na	0.21	0	0.54	0
Agaricales_uc	0	1.37	0	0	2.86	0	0	7.5		Auriculariaceae	0	0	0	0	0	0	0	0	0	0	0	0	0	2.63	9.68	7.69	4			Choanephoraceae	0.31	0.3	0	2.06
Endogonales_na	0	0	1.92	4.76	0	0	0	5		Mixiaceae	0	3.51	0	0	0	0	0	4	5.41	1.79	4.08	2.33	0	2.63	0	0	0			Chytridiomycetes_na	0	0.5	0	0
Helotiales_uc	0	1.37	1.92	0	2.86	0	1.69	2.5		Hypocreaceae	0	0	0	0	4.35	0	3.57	0	5.41	0	0	0	0	2.63	0	7.69	0			Chytriomycetaceae	0.24	0	0	0.65
Saccharomycetales_na	0	1.37	1.92	0	2.86	0	1.69	2.5		Sclerotiniaceae	2.13	0	0	2.04	0	0	7.14	0	0	1.79	4.08	0	6.25	0	0	0	0			Coniochaetaceae	0.21	0.15	0	3.51
Meruliaceae	0	1.37	0	0	8.57	0	0	0		Helotiales_na	0	0	0	0	0	0	0	0	0	0	0	2.33	0	5.26	6.45	0	8			Cordycipitaceae	0	0.75	1.58	0
Omphalotaceae	0	0	0	4.76	0	0	0	5		Morchellaceae	0	0	0	1.02	13.04	3.51	3.57	0	0	0	0	0	0	0	0	0	0			Cryptomycota_na	0.6	0	0.9	0
Hypocreaceae	0	0	0	9.52	0	0	0	0		Metschnikowiaceae	0	0	16.67	0	4.35	0	0	0	0	0	0	0	0	0	0	0	0			Cunninghamellaceae	1.51	0.74	0.87	0.65
Pichiaceae	0	2.74	1.92	0	0	0	1.69	2.5		Saccharomycodaceae	4.26	3.51	0	0	0	0	3.57	0	0	0	2.04	4.65	0	2.63	0	0	0			Debaryomycetaceae	1.57	1.32	3.24	2.06
Schizosaccharomycetena	0	0	0	0	2.86	5.56	0	0		Coniochaetaceae	0	0	0	1.02	0	0	0	0	0	0	0	0	0	2.63	3.23	7.69	4			Diatrypaceae	0.7	0	0	0
Phaffomycetaceae	0	2.74	0	4.76	0	0	0	0		Phycomycetaceae	2.13	3.51	0	0	0	0	3.57	0	0	3.57	0	0	0	0	0	0	4			Endogonaceae	0.38	0	0	1.33
Venturiaceae	0	1.37	1.92	0	0	0	1.69	2.5		Sordariales_na	4.26	0	0	0	4.35	1.75	3.57	0	0	1.79	0	0	0	0	0	0	0			Endogonales_na	1.46	0.25	0.36	0
Trichocomaceae	0	1.37	3.85	0	0	0	1.69	0		Saccharomycetales_uc	0	0	0	2.04	0	0	0	8	2.7	0	2.04	0	0	0	0	0	0			Erysiphaceae	0.17	0	0.8	0
Neolectaceae	0	0	1.92	0	2.86	0	1.69	0		Saccharomycetales_na	2.13	5.26	0	0	0	0	0	0	0	0	0	2.33	0	0	0	0	4			Eurotiales_uc	0	0	1.58	0
Gigasporaceae	0	0	3.85	0	0	0	0	2.5		Cordycipitaceae	0	0	0	0	0	5.26	0	0	0	1.79	6.12	0	0	0	0	0	0			Exidiaceae	0.48	0.51	0	0
Morchellaceae	0	1.37	1.92	0	0	0	0	2.5		Gonapodyaceae	0	1.75	0	0	4.35	0	0	0	0	1.79	0	0	0	5.26	0	0	0			Exobasidiomycetes_uc	0.58	8.68	7.13	0
Mucoraceae	0	2.74	0	0	2.86	0	0	0		Caulochytriaceae	0	3.51	0	0	0	0	0	0	0	0	0	0	6.25	0	3.23	0	0			Gigasporaceae	0.79	0.81	0	1.17
Diatrypaceae	0	1.37	0	0	0	0	1.69	2.5		Cunninghamellaceae	2.13	0	0	3.06	0	0	0	0	0	0	2.04	2.33	0	0	3.23	0	0			Glomeraceae	0	0.25	0.95	0.53
Orbiliaceae	0	0	0	0	0	5.56	0	0		Choanephoraceae	2.13	0	0	0	0	0	0	0	0	0	0	0	0	2.63	0	7.69	0			Glomerellaceae	0.66	2.64	1.77	1.97
Pluteaceae	0	0	0	0	0	5.56	0	0		Orbiliaceae	0	0	0	1.02	4.35	0	0	4	0	0	0	0	0	2.63	0	0	0			Gonapodyaceae	2.7	0.87	0.36	1.05
Trichosporonaceae	0	0	0	0	0	5.56	0	0		Ascomycota_uc	6.38	1.75	0	0	0	0	3.57	0	0	0	0	0	0	0	0	0	0			Helotiales_na	0.6	0	0.47	3.94
Glomerellaceae	0	0	1.92	0	0	0	3.39	0		Gigasporaceae	2.13	3.51	0	0	0	0	0	0	0	0	0	0	0	2.63	3.23	0	0			Helotiales_uc	1.29	0.3	0.47	4.88
Ascoideaceae	0	2.74	0	0	0	0	0	2.5		Rhizophydiales_na	0	7.02	0	0	0	0	0	0	0	0	2.04	2.33	0	0	0	0	0			Herpotrichiellaceae	4.16	1.06	0.93	5.85
Hymenochaetaceae	0	0	0	0	0	0	5.08	0		Tulasnellaceae	8.51	1.75	0	0	0	0	0	0	0	0	0	0	0	0	0	0	0			Hyaloscyphaceae	1.67	0	0	0
Myxotrichaceae	0	0	0	0	0	0	0	5		Sporocadaceae	0	0	0	0	4.35	3.51	0	0	0	1.79	0	0	0	0	0	0	0			Hymenochaetaceae	0.64	0	1.01	0
Helotiales_na	0	0	1.92	0	2.86	0	0	0		Glomeraceae	0	1.75	0	0	0	0	0	0	2.7	0	2.04	0	0	2.63	0	0	0			Hypocreaceae	1.19	1.13	1.08	2.06
Cryptomycota_na	0	0	0	4.76	0	0	0	0		Pneumocystidaceae	0	0	0	0	0	0	0	0	2.7	0	0	0	6.25	0	0	0	0			Jaapiaceae	0	0.5	0	0
Saccharomycodaceae	0	2.74	1.92	0	0	0	0	0		Nectriaceae	0	1.75	0	0	0	0	7.14	0	0	0	0	0	0	0	0	0	0			Kickxellaceae	0.48	0.66	0	0
Exobasidiomyceteuc	0	2.74	1.92	0	0	0	0	0		Phaffomycetaceae	0	0	0	2.04	0	0	0	0	0	0	4.08	2.33	0	0	0	0	0			Laetiporaceae	0	0.29	0	0
Rhizopodaceae	0	2.74	1.92	0	0	0	0	0		Trichosporonaceae	0	0	0	0	0	0	3.57	0	0	0	0	4.65	0	0	0	0	0			Legeriomycetaceae	3.97	1.99	2.1	0
Ascomycota_uc	0	0	0	0	2.86	0	1.69	0		Amanitaceae	0	3.51	0	0	0	0	0	0	0	0	0	4.65	0	0	0	0	0			Lichtheimiaceae	0.17	0	0	0.53
Physalacriaceae	0	0	0	0	0	0	1.69	2.5		Eurotiales_uc	0	0	0	0	0	0	0	0	0	1.79	6.12	0	0	0	0	0	0			Lyophyllaceae	0.21	0.61	0	0.53
Ceratobasidiaceae	0	0	0	0	0	0	1.69	2.5		Mortierellaceae	0	1.75	0	1.02	0	0	0	0	0	1.79	0	0	0	0	3.23	0	0			Malasseziaceae	4.65	11.12	1.31	3.71
Mixiaceae	0	0	0	0	0	0	1.69	2.5		Mucoraceae	2.13	0	0	0	0	0	0	0	0	0	0	0	0	5.26	0	0	0			Meruliaceae	1.24	0	0	0.8
Caulochytriaceae	0	0	0	0	0	0	1.69	2.5		Pichiaceae	0	1.75	0	1.02	0	0	0	0	0	0	2.04	2.33	0	0	0	0	0			Metschnikowiaceae	0.34	3	0	0
Exidiaceae	0	1.37	0	0	0	0	0	2.5		Lyophyllaceae	4.26	0	0	0	0	0	0	0	0	0	0	0	0	2.63	0	0	0			Mixiaceae	0.52	0.5	3.52	0.53
Tulasnellaceae	0	1.37	0	0	0	0	0	2.5		Endogonaceae	0	0	0	0	0	0	0	0	0	0	0	0	0	2.63	0	0	4			Morchellaceae	0.72	3.02	0	0
Rhizophydiales_na	0	1.37	0	0	0	0	0	2.5		Mucorales_uc	0	0	0	0	0	0	0	0	0	0	0	0	6.25	0	0	0	0			Mortierellaceae	2.22	0.4	0.36	0.65
Basidiomycota_uc	0	0	3.85	0	0	0	0	0		Blastocladiaceae	0	0	0	0	0	0	0	0	0	0	0	0	0	2.63	3.23	0	0			Mucoraceae	0.7	0.3	0	1.05
Kickxellaceae	0	0	3.85	0	0	0	0	0		Psathyrellaceae	0	1.75	0	0	0	0	0	0	0	0	0	0	0	0	0	0	4			Mucorales_uc	0.41	0	0	1.25
Mycenaceae	0	0	0	0	0	0	3.39	0		Catenariaceae	0	3.51	0	0	0	0	0	0	0	0	2.04	0	0	0	0	0	0			Mycenaceae	0.42	0	0	0
Chaetomiaceae	0	1.37	1.92	0	0	0	0	0		Schizosaccharomycetes_na	0	0	0	0	0	0	0	0	0	0	0	0	0	5.26	0	0	0			Myxotrichaceae	0.63	0	0.71	0
Mucorales_uc	0	1.37	1.92	0	0	0	0	0		Ascoideaceae	0	0	0	0	0	0	0	0	2.7	0	0	2.33	0	0	0	0	0			Nectriaceae	0	1.27	0	0
Endogonaceae	0	1.37	0	0	0	0	1.69	0		Hymenochaetaceae	0	0	0	0	0	0	0	0	2.7	0	0	2.33	0	0	0	0	0			Neocallimastigaceae	10.58	5.13	11.31	12.12
Metschnikowiaceae	0	2.74	0	0	0	0	0	0		Agaricomycetes_uc	2.13	0	0	0	0	0	0	0	0	0	0	0	0	2.63	0	0	0			Neolectaceae	0.81	0	0	0
Teratosphaeriaceae	0	0	0	0	0	0	0	2.5		Ceratobasidiaceae	0	0	0	0	0	0	0	0	2.7	0	2.04	0	0	0	0	0	0			Omphalotaceae	1.22	0	0.36	0
Pseudeurotiaceae	0	0	0	0	0	0	0	2.5		Kickxellaceae	0	0	0	1.02	0	0	3.57	0	0	0	0	0	0	0	0	0	0			Orbiliaceae	0.69	0.77	0.8	0.53
Choanephoraceae	0	0	0	0	0	0	0	2.5		Pseudeurotiaceae	0	1.75	0	1.02	0	1.75	0	0	0	0	0	0	0	0	0	0	0			Phaffomycetaceae	0.94	0.29	1.28	0
Agaricomyceteuc	0	0	1.92	0	0	0	0	0		Cryptomycota_na	0	0	0	0	0	0	0	0	2.7	1.79	0	0	0	0	0	0	0			Phycomycetaceae	2.91	1.32	0.71	0.8
Chytriomycetaceae	0	0	1.92	0	0	0	0	0		Agaricales_uc	2.13	0	0	0	0	0	0	0	0	0	0	2.33	0	0	0	0	0			Physalacriaceae	0.52	0	0	0
Ancylistaceae	0	0	1.92	0	0	0	0	0		Pleosporaceae	0	1.75	0	0	0	0	0	0	0	0	0	0	0	2.63	0	0	0			Pichiaceae	1.11	0.4	0.87	0
Chaetothyriales_na	0	0	0	0	0	0	1.69	0		Rhizopodaceae	2.13	0	0	2.04	0	0	0	0	0	0	0	0	0	0	0	0	0			Plectosphaerellaceae	0	3.26	4.34	1.25
Coniochaetaceae	0	0	0	0	0	0	1.69	0		Erysiphaceae	0	0	0	0	0	0	0	4	0	0	0	0	0	0	0	0	0			Pleosporaceae	0	0.25	0	0.53
Lyophyllaceae	0	0	0	0	0	0	1.69	0		Meruliaceae	0	0	0	0	0	0	0	0	0	0	0	0	0	0	0	0	4			Pluteaceae	0.69	0	0	0.65
Polyporaceae	0	0	0	0	0	0	1.69	0		Chaetomiaceae	2.13	0	0	0	0	1.75	0	0	0	0	0	0	0	0	0	0	0			Pneumocystidaceae	0	0	0.54	1.25
Erysiphaceae	0	1.37	0	0	0	0	0	0		Xylariales_na	0	1.75	0	0	0	0	0	0	0	0	2.04	0	0	0	0	0	0			Polyporaceae	0.21	0	0	0.53
Saccharomycetales_uc	0	1.37	0	0	0	0	0	0		Myxotrichaceae	0	0	0	0	0	0	0	0	0	3.57	0	0	0	0	0	0	0			Psathyrellaceae	0	0.25	0	0.8
Schizosaccharomycetaceae	0	1.37	0	0	0	0	0	0		Exidiaceae	0	0	0	0	0	0	3.57	0	0	0	0	0	0	0	0	0	0			Pseudeurotiaceae	0.31	0.65	0	0
Sporocadaceae	0	1.37	0	0	0	0	0	0		Endogonales_na	0	1.75	0	0	0	0	0	0	0	1.79	0	0	0	0	0	0	0			Rhizophydiales_na	0.48	1	0.87	0
Ustilaginaceae	0	1.37	0	0	0	0	0	0		Jaapiaceae	0	0	0	0	0	3.51	0	0	0	0	0	0	0	0	0	0	0			Rhizopodaceae	0.58	0.6	0	0
Lichtheimiaceae	0	1.37	0	0	0	0	0	0		Basidiomycota_uc	0	3.51	0	0	0	0	0	0	0	0	0	0	0	0	0	0	0			Saccharomycetaceae	7.63	13.9	12.85	6.93
										Chytridiomycetes_na	0	3.51	0	0	0	0	0	0	0	0	0	0	0	0	0	0	0			Saccharomycetales_na	1.29	1.06	0.47	0.8
										Pluteaceae	0	0	0	0	0	0	0	0	0	0	0	0	0	0	3.23	0	0			Saccharomycetales_uc	0.17	0.29	2.55	0
										Chytriomycetaceae	0	0	0	0	0	0	0	0	0	0	0	0	0	0	3.23	0	0			Saccharomycodaceae	0.58	1.62	1.34	0.53
										Saccotheciaceae	2.13	0	0	1.02	0	0	0	0	0	0	0	0	0	0	0	0	0			Saccotheciaceae	0	0.45	0	0
										Chaetothyriales_na	0	0	0	0	0	0	0	0	2.7	0	0	0	0	0	0	0	0			Schizosaccharomycetaceae	0.17	0	0.54	0
										Schizosaccharomycetaceae	0	0	0	0	0	0	0	0	2.7	0	0	0	0	0	0	0	0			Schizosaccharomycetes_na	1.05	0	0	1.05
										Polyporaceae	0	0	0	0	0	0	0	0	0	0	0	0	0	2.63	0	0	0			Sclerotiniaceae	0	1.62	1.17	1.25
										Lichtheimiaceae	0	0	0	0	0	0	0	0	0	0	0	0	0	2.63	0	0	0			Sordariales_na	2.01	1.99	0.36	0
										Ustilaginaceae	2.13	0	0	0	0	0	0	0	0	0	0	0	0	0	0	0	0			Spizellomycetaceae	2.15	2.37	1.89	1.45
										Ancylistaceae	2.13	0	0	0	0	0	0	0	0	0	0	0	0	0	0	0	0			Sporocadaceae	0.17	1.12	0.36	0
										Teratosphaeriaceae	0	0	0	0	0	0	0	0	0	0	2.04	0	0	0	0	0	0			Teratosphaeriaceae	0.31	0	0.41	0
										Laetiporaceae	0	0	0	2.04	0	0	0	0	0	0	0	0	0	0	0	0	0			Trichocomaceae	0.86	0.65	3.65	1.45
										Omphalotaceae	0	0	0	0	0	0	0	0	0	1.79	0	0	0	0	0	0	0			Trichomonascaceae	0	0	1.6	4.89
										Hyaloscyphaceae	0	0	0	0	0	0	0	0	0	0	0	0	0	0	0	0	0			Trichosporonaceae	0.69	0.51	0.93	0
										Neolectaceae	0	0	0	0	0	0	0	0	0	0	0	0	0	0	0	0	0			Tulasnellaceae	0.48	1.47	0	0
										Diatrypaceae	0	0	0	0	0	0	0	0	0	0	0	0	0	0	0	0	0			Ustilaginaceae	0.17	0.3	0	0
										Mycenaceae	0	0	0	0	0	0	0	0	0	0	0	0	0	0	0	0	0			Venturiaceae	0.94	1.11	2.68	6.22
										Physalacriaceae	0	0	0	0	0	0	0	0	0	0	0	0	0	0	0	0	0			Xylariales_na	0	0.25	0.41	0
__uc: unclassified or unresolved families: at least two or more species or genera from the database match the query reads with similar score.
__na: not assigned: families lacking annotation in the taxonomy database, because no official name is not accepted yet for those taxa.

## Sheet: S1.4. Fungi_species (controls)
(A) Relative abundance in control samples
Fungi (species)	C0a	C10a	C30a	CC22n	CC34n	CC0a	CC10a	CC30a
Candida glabrata	10	8.22	0	4.76	14.29	5.56	8.47	0
Basidiobolus meristosporus	10	2.74	1.92	9.52	2.86	5.56	1.69	2.5
Exophiala dermatitidis	20	0	7.69	0	0	0	0	2.5
Auricularia subglabra	10	6.85	7.69	0	2.86	0	1.69	0
Anaeromyces robustus	0	1.37	3.85	4.76	2.86	5.56	3.39	5
Neocallimastix californiae	0	1.37	0	4.76	5.71	5.56	5.08	2.5
Phycomyces blakesleeanus	10	4.11	1.92	0	0	5.56	1.69	0
Aspergilluuc	10	1.37	1.92	4.76	2.86	0	1.69	0
Gonapodya prolifera	10	0	0	0	5.71	0	3.39	2.5
Malassezia restricta	0	0	1.92	14.29	0	0	5.08	0
Spizellomyces punctatus	0	1.37	3.85	9.52	0	0	0	2.5
Madurella mycetomatis	0	2.74	1.92	0	0	5.56	3.39	2.5
Mortierella verticillata	0	0	3.85	9.52	0	0	0	2.5
Aspergillaceae_uc	10	0	0	0	0	5.56	0	0
Piromyces finnis	0	0	0	0	5.71	5.56	3.39	0
Smittium culicis	0	2.74	1.92	0	0	5.56	3.39	0
Hyaloscypha_uc	10	0	0	0	0	0	3.39	0
Diplodia seriata	0	0	0	0	0	5.56	5.08	2.5
Hesseltinella vesiculosa	0	1.37	0	0	5.71	0	0	5
Agaricales_uc	0	1.37	0	0	2.86	0	0	7.5
Bifiguratus adelaidae	0	0	1.92	4.76	0	0	0	5
Helotiales_uc	0	1.37	1.92	0	2.86	0	1.69	2.5
Phlebia sp. MG60	0	1.37	0	0	8.57	0	0	0
Gymnopus luxurians	0	0	0	4.76	0	0	0	5
Brettanomyces naardenensis	0	2.74	1.92	0	0	0	1.69	2.5
Nadsonia fulvescens	0	1.37	0	0	2.86	0	1.69	2.5
uncultured Schizosaccharomyces	0	0	0	0	2.86	5.56	0	0
Malassezia globosa	0	0	1.92	4.76	0	0	0	0
Smittium mucronatum	0	0	1.92	4.76	0	0	0	0
Neolecta irregularis	0	0	1.92	0	2.86	0	1.69	0
Gigaspora rosea	0	0	3.85	0	0	0	0	2.5
Venturia nashicola	0	0	1.92	0	0	0	1.69	2.5
Zancudomyces culisetae	0	1.37	0	0	2.86	0	1.69	0
Morchella conica	0	1.37	1.92	0	0	0	0	2.5
Eutypa lata	0	1.37	0	0	0	0	1.69	2.5
Neofusicoccum parvum	0	0	0	0	0	5.56	0	0
Drechslerella stenobrocha	0	0	0	0	0	5.56	0	0
Debaryomycetaceae_uc	0	0	0	0	0	5.56	0	0
Saccharomyceuc	0	0	0	0	0	5.56	0	0
Pluteus cervinus	0	0	0	0	0	5.56	0	0
Apiotrichum porosum	0	0	0	0	0	5.56	0	0
Smittium_uc	0	0	0	0	0	5.56	0	0
Talaromyces stipitatus	0	0	3.85	0	0	0	1.69	0
Ascoidea rubescens	0	2.74	0	0	0	0	0	2.5
Neocallimastigaceae_uc	0	1.37	3.85	0	0	0	0	0
Oidiodendron maius	0	0	0	0	0	0	0	5
Phialocephala subalpina	0	0	1.92	0	2.86	0	0	0
Malassezia_uc	0	0	1.92	0	2.86	0	0	0
Komagataella pastoris	0	0	0	4.76	0	0	0	0
Trichoderma gamsii	0	0	0	4.76	0	0	0	0
Trichoderma parareesei	0	0	0	4.76	0	0	0	0
Paramicrosporidium saccamoebae	0	0	0	4.76	0	0	0	0
Exobasidiomycetes_uc	0	2.74	1.92	0	0	0	0	0
Rhizopus_uc	0	2.74	1.92	0	0	0	0	0
Ascomycota_uc	0	0	0	0	2.86	0	1.69	0
Pecoramyces ruminatium	0	0	0	0	2.86	0	1.69	0
Malassezia sympodialis	0	2.74	0	0	0	0	1.69	0
Candida_uc	0	1.37	0	0	2.86	0	0	0
Piromyceuc	0	1.37	0	0	2.86	0	0	0
Mucor circinelloides	0	1.37	0	0	2.86	0	0	0
Armillaria_uc	0	0	0	0	0	0	1.69	2.5
Rhizoctonia solani	0	0	0	0	0	0	1.69	2.5
Mixia osmundae	0	0	0	0	0	0	1.69	2.5
Caulochytrium protostelioides	0	0	0	0	0	0	1.69	2.5
Piromyces sp. E2	0	0	0	0	0	0	1.69	2.5
Exidia glandulosa	0	1.37	0	0	0	0	0	2.5
Tulasnella calospora	0	1.37	0	0	0	0	0	2.5
Basidiomycota_uc	0	0	3.85	0	0	0	0	0
Coemansia reversa	0	0	3.85	0	0	0	0	0
Colletotrichum_uc	0	0	1.92	0	0	0	1.69	0
Mycena chlorophos	0	0	0	0	0	0	3.39	0
Sanghuangporus baumii	0	0	0	0	0	0	3.39	0
Hanseniaspora_uc	0	1.37	1.92	0	0	0	0	0
Mucorales_uc	0	1.37	1.92	0	0	0	0	0
Phialophora americana	0	1.37	0	0	0	0	1.69	0
Jimgerdemannia flammicorona	0	1.37	0	0	0	0	1.69	0
uncultured Aspergillus	0	0	0	0	2.86	0	0	0
Naumovozyma castellii	0	0	0	0	2.86	0	0	0
Candida maltosa	0	2.74	0	0	0	0	0	0
Metschnikowia bicuspidata	0	2.74	0	0	0	0	0	0
Cyberlindnera jadinii	0	2.74	0	0	0	0	0	0
Friedmanniomyces endolithicus	0	0	0	0	0	0	0	2.5
Pseudogymnoascus sp. 03VT05	0	0	0	0	0	0	0	2.5
Batrachochytrium_uc	0	0	0	0	0	0	0	2.5
Choanephora cucurbitarum	0	0	0	0	0	0	0	2.5
Penicillium_uc	0	0	1.92	0	0	0	0	0
Kuraishia capsulata	0	0	1.92	0	0	0	0	0
Chaetomium thermophilum	0	0	1.92	0	0	0	0	0
Agaricomyceteuc	0	0	1.92	0	0	0	0	0
Rhizoclosmatium globosum	0	0	1.92	0	0	0	0	0
Lobosporangium transversale	0	0	1.92	0	0	0	0	0
Conidiobolus coronatus	0	0	1.92	0	0	0	0	0
Chaetothyriales sp. CBS 134920	0	0	0	0	0	0	1.69	0
Coniochaeta_uc	0	0	0	0	0	0	1.69	0
Colletotrichum sidae	0	0	0	0	0	0	1.69	0
Hypsizygus marmoreus	0	0	0	0	0	0	1.69	0
Phellinidium pouzarii	0	0	0	0	0	0	1.69	0
Lentinus tigrinus	0	0	0	0	0	0	1.69	0
Venturia inaequalis	0	1.37	0	0	0	0	0	0
Aspergillus homomorphus	0	1.37	0	0	0	0	0	0
Penicillium expansum	0	1.37	0	0	0	0	0	0
Talaromyces amestolkiae	0	1.37	0	0	0	0	0	0
Erysiphe pulchra	0	1.37	0	0	0	0	0	0
Lachancea lanzarotensis	0	1.37	0	0	0	0	0	0
Saccharomycetales_uc	0	1.37	0	0	0	0	0	0
Saccharomycodes ludwigii	0	1.37	0	0	0	0	0	0
Schizosaccharomyces pombe	0	1.37	0	0	0	0	0	0
Thielavia terrestris	0	1.37	0	0	0	0	0	0
Pestalotiopsis fici	0	1.37	0	0	0	0	0	0
Anthracocystis flocculosa	0	1.37	0	0	0	0	0	0
Batrachochytrium dendrobatidis	0	1.37	0	0	0	0	0	0
Lichtheimia corymbifera	0	1.37	0	0	0	0	0	0
Mucor_uc	0	1.37	0	0	0	0	0	0

## Sheet: S1.5. Viruses_families
(A) Relative abundance in control samples										(B) Relative abundance in experimental samples																				(C) Relative abundance (%)						(D) Barplot of relative abundance (%)
Viruses (families)	C0a	C10a	C30a	CC22n	CC34n	CC0a	CC10a	CC30a		Viruses (families)	K10a	K30a	KK22n	KK34n	KK0a	KK10a	KK30a	KC22n	KC34n	KC0a	KC10a	KC30a	KF22n	KF34n	KF0a	KF10a	KF30a			Viruses	C+CC	K+KK	KC	KF
Siphoviridae	0	28.13	37.5	33.33	27.27	37.5	28.57	38.46		Viruses_na	35.29	27.27	15.38	31.91	80	35.29	42.86	7.14	7.14	54.29	18.18	23.53	28.57	27.27	12.5	37.5	23.08			Caudovirales_na	4.28	1.02	0	14.62
Phasmaviridae	85.71	12.5	37.5	66.67	0	0	0	0		Myoviridae	41.18	0	0	44.68	0	0	0	35.71	35.71	8.57	31.82	11.76	21.43	36.36	37.5	12.5	0			Herelleviridae	3.9	2.75	6.34	0
Myoviridae	0	18.75	0	0	42.42	12.5	14.29	0		Siphoviridae	17.65	9.09	0	14.89	0	29.41	7.14	35.71	21.43	17.14	22.73	41.18	7.14	18.18	12.5	12.5	30.77			Herpesviridae	0	0	5.71	1.43
Viruses_na	0	9.38	6.25	0	12.12	25	9.52	7.69		Phasmaviridae	0	36.36	84.62	4.26	20	17.65	35.71	0	0	2.86	9.09	20.59	14.29	0	12.5	0	23.08			Inoviridae	4.47	0	0.57	0
Podoviridae	0	6.25	0	0	3.03	0	14.29	15.38		Caudovirales_na	0	0	0	0	0	0	7.14	0	0	0	0	0	14.29	13.64	25	12.5	7.69			Lavidaviridae	0.39	0	0.91	0
Viruses_uc	14.29	0	6.25	0	0	0	9.52	7.69		Viruses_uc	5.88	9.09	0	0	0	5.88	7.14	0	0	0	0	0	0	0	0	25	15.38			Microviridae	3.49	0.84	0	0
Inoviridae	0	0	0	0	6.06	12.5	9.52	7.69		Herelleviridae	0	9.09	0	4.26	0	5.88	0	7.14	14.29	5.71	4.55	0	0	0	0	0	0			Myoviridae	10.99	12.27	24.72	21.56
Caudovirales_na	0	0	6.25	0	3.03	12.5	4.76	7.69		Podoviridae	0	9.09	0	0	0	0	0	0	7.14	8.57	9.09	2.94	7.14	4.55	0	0	0			Phasmaviridae	25.3	28.37	6.51	9.97
Herelleviridae	0	18.75	0	0	0	0	4.76	7.69		Herpesviridae	0	0	0	0	0	0	0	14.29	14.29	0	0	0	7.14	0	0	0	0			Podoviridae	4.87	1.3	5.55	2.34
Microviridae	0	3.13	6.25	0	6.06	0	4.76	7.69		Microviridae	0	0	0	0	0	5.88	0	0	0	0	0	0	0	0	0	0	0			Siphoviridae	28.85	11.17	27.64	16.22
Lavidaviridae	0	3.13	0	0	0	0	0	0		Lavidaviridae	0	0	0	0	0	0	0	0	0	0	4.55	0	0	0	0	0	0			Viruses_na	8.75	38.29	22.06	25.78
										Inoviridae	0	0	0	0	0	0	0	0	0	2.86	0	0	0	0	0	0	0			Viruses_uc	4.72	4	0	8.08

## Sheet: S1.6. Viruses_species (controls
(A) Relative abundance in control samples
Viruses (species)	C0a	C10a	C30a	CC22n	CC34n	CC0a	CC10a	CC30a
Wuchang cockroach orthophasmavirus 1	85.71	12.5	37.5	66.67	0	0	0	0
Croceibacter phage P2559Y	0	12.5	18.75	33.33	9.09	12.5	14.29	0
Vibrio phage vB_VmeM-32	0	3.13	0	0	39.39	12.5	14.29	0
unidentified phage	0	6.25	0	0	12.12	25	4.76	7.69
Viruses_uc	14.29	0	6.25	0	0	0	9.52	7.69
Inoviridae sp.	0	0	0	0	6.06	12.5	9.52	7.69
uncultured Caudovirales phage	0	0	6.25	0	3.03	12.5	4.76	7.69
Burkholderia virus Bcep22	0	3.13	0	0	0	0	4.76	15.38
Mycobacterium phage Cindaradix	0	0	0	0	0	0	4.76	15.38
Microviridae sp.	0	3.13	0	0	3.03	0	4.76	7.69
Pseudomonas virus PaMx74	0	0	0	0	0	12.5	4.76	0
Erysipelothrix phage phi1605	0	6.25	0	0	6.06	0	4.76	0
Bacillus phage SP-10	0	15.63	0	0	0	0	0	0
Bacillus phage vB_BcoS-136	0	0	0	0	0	12.5	0	0
Pseudomonas phage AAT-1	0	6.25	6.25	0	0	0	0	0
Nitunavirus_uc	0	0	0	0	0	0	4.76	7.69
Erysipelothrix phage SE-1	0	0	0	0	3.03	0	0	7.69
Vibrio virus pVp1	0	0	0	0	3.03	0	0	7.69
Aeromonas phage Aswh_1	0	9.38	0	0	0	0	0	0
Siphoviridae_uc	0	3.13	6.25	0	0	0	0	0
Gokushovirus WZ-2015a	0	0	6.25	0	3.03	0	0	0
Teseptimavirus_uc	0	3.13	0	0	0	0	4.76	0
Mesorhizobium phage vB_MloP_Lo5R7ANS	0	0	0	0	3.03	0	4.76	0
Exiguobacterium phage vB_EauS-123	0	0	0	0	0	0	0	7.69
Mycobacterium phage Dante	0	0	6.25	0	0	0	0	0
Vibrio phage 1.181.O._10N.286.46.C9	0	0	6.25	0	0	0	0	0
Yersinia virus Yen9-04	0	3.13	0	0	3.03	0	0	0
Arthrobacter phage Richie	0	0	0	0	6.06	0	0	0
uncultured Mediterranean phage uvMED	0	0	0	0	0	0	4.76	0
CrAssphage sp.	0	3.13	0	0	0	0	0	0
Exiguobacterium phage vB_EalM-132	0	3.13	0	0	0	0	0	0
Organic Lake virophage	0	3.13	0	0	0	0	0	0
Prochlorococcus phage P-TIM68	0	3.13	0	0	0	0	0	0
