# Supplementary material for: Interkingdom Gut Microbiome and Resistome of the Cockroach Blattella germanica
Source: mSystems. 2021 May 11;6(3):e01213-20. doi: 10.1128/mSystems.01213-20 (PMC8125077; doi:10.1128/mSystems.01213-20)
Supplement: TABLE S6 [file mSystems.01213-20-st006.xlsx]

## Sheet: non-bacterial, stages
Archaea	Nymphs	Adults		Fungi	Nymphs	Adults		Viruses	Nymphs	Adults
Methanosarcinaceae	26.39	21.42		Neocallimastigaceae	16.07	9.52		Siphoviridae	27.78	29.9
Methanobacteriaceae	10.65	12.49		Saccharomycetaceae	12.5	5.95		Myoviridae	38.89	10.31
Methanomassiliicoccaceae	7.26	5.77		Malasseziaceae	8.93	3.57		Phasmaviridae	5.56	16.49
Euryarchaeota_na	4.36	4.82		Aspergillaceae	5.36	3.57		Viruses_na	11.11	9.28
Methanomicrobiaceae	4.6	3.87		Basidiobolaceae	5.36	2.78		Podoviridae	2.78	7.22
Methanosaetaceae	4.6	3.48		Legeriomycetaceae	3.57	3.97		Inoviridae	5.56	4.12
Candidatus Woesearchaeota_na	3.87	3.48		Auriculariaceae	1.79	4.37		Microviridae	5.56	4.12
Methanocorpusculaceae	3.15	3.72		Meruliaceae	5.36	0.4		Herelleviridae	0	8.25
Thermoplasmata_na	1.69	3.48		Gonapodyaceae	3.57	1.59		Caudovirales_na	2.78	4.12
Candidatus Bathyarchaeota_na	1.94	2.92		Mortierellaceae	3.57	1.59		Viruses_uc	0	5.15
Methanoregulaceae	1.21	2.92		Spizellomycetaceae	3.57	1.59		Lavidaviridae	0	1.03
Candidatus Thorarchaeota_na	2.66	1.34		Cunninghamellaceae	3.57	1.19
Thermococcaceae	2.18	1.5		Herpotrichiellaceae	0	3.57
Archaea_uc	1.21	1.98		Hypocreaceae	3.57	0
Candidatus Methanoperedenaceae	1.45	1.58		Agaricales_uc	1.79	1.59
Methanosarcinales_na	1.45	1.5		Debaryomycetaceae	1.79	1.59
Methanocellaceae	0.48	2.45		Helotiales_uc	1.79	1.59
Euryarchaeota_uc	1.45	1.11		Saccharomycetales_na	1.79	1.59
Candidatus Lokiarchaeota_na	0.97	1.58		Endogonales_na	1.79	1.19
Candidatus Heimdallarchaeota_na	0.97	1.11		Phycomycetaceae	0	2.78
Methanococcaceae	1.21	0.79		Sordariales_na	0	2.78
Archaea_na	0.73	1.26		Mucoraceae	1.79	0.79
Methanomassiliicoccales_na	1.45	0.47		Neolectaceae	1.79	0.79
Methanomicrobiales_na	0.97	0.79		Omphalotaceae	1.79	0.79
Halorubraceae	0.97	0.47		Phaffomycetaceae	1.79	0.79
Thermoplasmatales_na	0.73	0.71		Botryosphaeriaceae	0	2.38
Halobacteriales_na	0.48	0.87		Ascomycota_uc	1.79	0.4
Candidatus Altiarchaeales_na	0.73	0.4		Helotiales_na	1.79	0.4
Methanomicrobia_uc	0.73	0.4		Schizosaccharomycetes_na	1.79	0.4
Methanospirillaceae	0.48	0.63		Pichiaceae	0	1.98
Archaeoglobaceae	0.48	0.55		Cryptomycota_na	1.79	0
Thermococci_na	0.48	0.55		Trichocomaceae	0	1.59
Hadesarchaea_na	0.48	0.4		Venturiaceae	0	1.59
Halobacteriaceae	0.48	0.4		Ascoideaceae	0	1.19
Thaumarchaeota_na	0	0.87		Diatrypaceae	0	1.19
Thermoplasmata_uc	0	0.87		Exobasidiomycetes_uc	0	1.19
Thermoprotei_na	0	0.87		Gigasporaceae	0	1.19
Candidatus Methanomethylophilaceae	0.73	0.08		Glomerellaceae	0	1.19
Methanomicrobia_na	0.73	0.08		Hyaloscyphaceae	0	1.19
Candidatus Micrarchaeota_na	0.48	0.24		Hymenochaetaceae	0	1.19
Haloferacaceae	0.48	0.24		Morchellaceae	0	1.19
Halobacteria_uc	0.24	0.47		Rhizopodaceae	0	1.19
Methanocalculaceae	0.48	0.16		Saccharomycodaceae	0	1.19
Acidilobaceae	0.24	0.4		Basidiomycota_uc	0	0.79
Methanophagales_na	0	0.63		Caulochytriaceae	0	0.79
Desulfurococcales_na	0.48	0.08		Ceratobasidiaceae	0	0.79
Nitrosopumilaceae	0.48	0.08		Chaetomiaceae	0	0.79
Caldisphaeraceae	0.48	0		Endogonaceae	0	0.79
Methanothermaceae	0	0.47		Exidiaceae	0	0.79
Haloarculaceae	0.24	0.16		Kickxellaceae	0	0.79
Halobacteriales_uc	0.24	0.16		Metschnikowiaceae	0	0.79
Methanomicrobiales_uc	0.24	0.16		Mixiaceae	0	0.79
Natrialbaceae	0.24	0.16		Mucorales_uc	0	0.79
Candidatus Korarchaeota_na	0	0.4		Mycenaceae	0	0.79
Candidatus Odinarchaeota_na	0.24	0.08		Myxotrichaceae	0	0.79
Desulfurococcaceae	0.24	0.08		Physalacriaceae	0	0.79
Methanosarcinales_uc	0.24	0.08		Rhizophydiales_na	0	0.79
Ferroplasmaceae	0	0.32		Tulasnellaceae	0	0.79
Methanobacteriales_na	0	0.32		Agaricomycetes_uc	0	0.4
Candidatus Lokiarchaeota_uc	0.24	0		Ancylistaceae	0	0.4
Theionarchaea_na	0.24	0		Chaetothyriales_na	0	0.4
Archaeoglobales_na	0	0.24		Choanephoraceae	0	0.4
Candidatus Verstraetearchaeota_na	0	0.24		Chytriomycetaceae	0	0.4
Nanoarchaeota_na	0	0.24		Coniochaetaceae	0	0.4
Candidatus Diapherotrites_na	0	0.16		Erysiphaceae	0	0.4
Candidatus Micrarchaeota_uc	0	0.16		Lichtheimiaceae	0	0.4
Archaeoglobi_na	0	0.08		Lyophyllaceae	0	0.4
Candidatus Bathyarchaeota_uc	0	0.08		Orbiliaceae	0	0.4
Candidatus Woesearchaeota_uc	0	0.08		Pluteaceae	0	0.4
Methanomassiliicoccales_uc	0	0.08		Polyporaceae	0	0.4
				Pseudeurotiaceae	0	0.4
				Saccharomycetales_uc	0	0.4
				Schizosaccharomycetaceae	0	0.4
				Sporocadaceae	0	0.4
				Teratosphaeriaceae	0	0.4
				Trichosporonaceae	0	0.4
				Ustilaginaceae	0	0.4
