# Supplementary material for: Interkingdom Gut Microbiome and Resistome of the Cockroach Blattella germanica
Source: mSystems. 2021 May 11;6(3):e01213-20. doi: 10.1128/mSystems.01213-20 (PMC8125077; doi:10.1128/mSystems.01213-20)
Supplement: TABLE S7 [file mSystems.01213-20-st007.xlsx]

## Sheet: Summary
KEGG pathway	Ka	KKa	KCa	KFa	KKn	KCn	KFn
ABC transporters PATH ko02010 Quorum sensing PATH ko02024 Transporters BR ko02000	↓ Ka	↓ KKa		↓ KFa		↓ KCn
Amino sugar and nucleotide sugar metabolism PATH ko00520		↑ KKa
Amino sugar and nucleotide sugar metabolism PATH ko00520 Various types of N glycan biosynthesis PATH ko00513 Glycosaminoglycan degradation PATH ko00531 Glycosphingolipid biosynthesis globo and isoglobo series PATH ko00603 Glycosphingolipid biosynthesis ganglio series PATH ko00604 Other glycan degradation PATH ko00511 Lysosome PATH ko04142 Chaperones and folding catalysts BR ko03110		↑ KKa				↑ KCn
Aminoacyl tRNA biosynthesis PATH ko00970 Amino acid related enzymes BR ko01007 Transfer RNA biogenesis BR ko03016		↓ KKa
Antimicrobial resistance genes BR ko01504		↑ KKa				↑ KCn
Bacterial invasion of epithelial cells PATH ko05100		↑ KKa			↑ KKn
Bacterial secretion system PATH ko03070 Secretion system BR ko02044		↑ KKa
Bacterial secretion system PATH ko03070 Two component system PATH ko02020 Plant pathogen interaction PATH ko04626 Pertussis PATH ko05133 beta Lactam resistance PATH ko01501 Cationic antimicrobial peptide CAMP resistance PATH ko01503 Transporters BR ko02000 Secretion system BR ko02044 Antimicrobial resistance genes BR ko01504		↑ KKa				↑ KCn
Bacterial toxins BR ko02042	↑ Ka	↑ KKa				↑ KCn
Butanoate metabolism PATH ko00650	↓ Ka	↓ KKa				↓ KCn
Chromosome and associated proteins BR ko03036		↑ KKa
DNA replication PATH ko03030 DNA replication proteins BR ko03032		↑ KKa
DNA replication proteins BR ko03032		↑ KKa
DNA replication proteins BR ko03032 DNA repair and recombination proteins BR ko03400		↓ KKa
Energy metabolism		↓ KKa				↑ KCn
Enzymes with EC numbers		↑ KKa
Flagellar assembly PATH ko02040 Bacterial motility proteins BR ko02035	↓ Ka	↓ KKa		↓ KFa		↓ KCn
Fructose and mannose metabolism PATH ko00051		↑ KKa
Function unknown		↓ KKa
Galactose metabolism PATH ko00052 Glycerolipid metabolism PATH ko00561 Sphingolipid metabolism PATH ko00600 Glycosphingolipid biosynthesis globo and isoglobo series PATH ko00603		↑ KKa				↑ KCn
Galactose metabolism PATH ko00052 Sphingolipid metabolism PATH ko00600 Other glycan degradation PATH ko00511		↑ KKa				↑ KCn
Galactose metabolism PATH ko00052 Starch and sucrose metabolism PATH ko00500	↑ Ka	↑ KKa				↑ KCn
General function prediction only		↑ KKa
Homologous recombination PATH ko03440 DNA repair and recombination proteins BR ko03400		↓ KKa
Lysine biosynthesis PATH ko00300		↓ KKa
Methane metabolism PATH ko00680	↓ Ka	↓ KKa				↓ KCn
Nucleotide excision repair PATH ko03420 DNA repair and recombination proteins BR ko03400		↓ KKa
Other glycan degradation PATH ko00511		↑ KKa
Other glycan degradation PATH ko00511 Exosome BR ko04147		↑ KKa				↑ KCn
Oxidative phosphorylation PATH ko00190		↑ KKa
Pentose and glucuronate interconversions PATH ko00040		↑ KKa
Peptidases BR ko01002		↑ KKa
Prokaryotic defense system BR ko02048		↑ KKa
Purine metabolism PATH ko00230 Pyrimidine metabolism PATH ko00240 DNA replication PATH ko03030 Mismatch repair PATH ko03430 Homologous recombination PATH ko03440 DNA replication proteins BR ko03032 DNA repair and recombination proteins BR ko03400		↓ KKa
Pyrimidine metabolism PATH ko00240		↓ KKa
Quorum sensing PATH ko02024 Transporters BR ko02000	↓ Ka					↓ KCn
Replication and repair		↑ KKa
RNA degradation PATH ko03018 Messenger RNA biogenesis BR ko03019		↑ KKa
Secretion system BR ko02044		↑ KKa
Signaling proteins	↑ Ka
Starch and sucrose metabolism PATH ko00500		↑ KKa
Starch and sucrose metabolism PATH ko00500 Cyanoamino acid metabolism PATH ko00460 Phenylpropanoid biosynthesis PATH ko00940		↑ KKa				↑ KCn
Structural proteins		↑ KKa
Sulfur metabolism PATH ko00920 Transporters BR ko02000		↓ KKa				↓ KCn
Transport		↑ KKa
Transporters BR ko02000		↑ KKa
Transporters BR ko02000 Secretion system BR ko02044		↓ KKa	↑ KCa			↓ KCn
Two component system BR ko02022		↑ KKa
Two component system PATH ko02020 Bacterial chemotaxis PATH ko02030 Bacterial motility proteins BR ko02035	↓ Ka	↓ KKa		↓ KFa		↓ KCn
Two component system PATH ko02020 Pertussis PATH ko05133 Protein kinases BR ko01001 Two component system BR ko02022		↑ KKa
Two component system PATH ko02020 Protein kinases BR ko01001 Two component system BR ko02022		↑ KKa
Two component system PATH ko02020 Transporters BR ko02000	↓ Ka	↓ KKa	↑ KCa			↓ KCn
Two component system PATH ko02020 Two component system BR ko02022		↓ KKa
